# Supplementary material for: Accumulation of Extracellular Matrix in Advanced Lesions of Canine Distemper Demyelinating Encephalitis
Source: PLoS One. 2016 Jul 21;11(7):e0159752. doi: 10.1371/journal.pone.0159752 (PMC4956304; doi:10.1371/journal.pone.0159752)
Supplement: S1 Table — Displayed are the log2 transformed, GC- Robust Multiarray Averaging (RMA) preprocessed expression data, the fold change of expression values, p-value and adjusted p-values computed employing the Linear Models for Microarray Data (LIMMA) algorithm with p-value adjustment for multiple testing according to the False Discovery Rate algorithm developed by Benjamini and Hochberg from a previously published microarray study assessible via the ArrayExpress database (accession number: E-MEXP-3917; http://www.ebi.ac.uk/arrayexpress)[8]. (XLSX) [file pone.0159752.s004.xlsx]

## Sheet: Sheet1
ProbeSetID	Gene Symbol	Gene Title	acute vs. control		subacute vs. control		chronic vs. control		Fold change			log2 GC-RMA expression values
			p-value	adj. p-value	p-value	adj. p-value	p-value	adj. p-value	acute vs. control	subacute vs. control	chronic vs. control	control 1	control 2	control 3	control 4	control 5	control 6	control 7	control 8	control 9	control 10	control 11	control 12	acute 1	acute 2	acute 3	acute 4	acute 5	subacute 1	subacute 2	subacute 3	subacute 4	subacute 5	subacute 6	chronic 1	chronic 2	chronic 3
Cfa.100.1.S1_at	COL1A1	collagen, type I, alpha 1	0.09961	0.675966	0.418627	0.771319	0.062388	0.428785	1.97469	1.35877	2.56517	9.31924	9.01209	9.77452	9.35008	7.34754	5.89647	8.44123	6.9782	8.25741	9.76225	8.12973	6.98912	9.36437	9.26731	8.90725	9.49985	9.22681	9.45908	8.73559	9.76073	6.77058	8.85473	8.70205	10.2764	10.4153	8.19996
Cfa.10219.2.A1_s_at	CSPG5	chondroitin sulfate proteoglycan 5 (neuroglycan C)	0.811855	1	0.765919	1	0.035955	0.335163	1.02497	-1.02941	-1.31926	9.76806	9.69551	9.71612	9.89191	10.0459	9.35003	9.85936	9.71912	9.98003	9.42544	8.77559	9.6771	9.83626	9.59451	9.57109	9.70301	9.76642	9.6743	9.41323	9.73895	9.92562	9.73686	9.21219	9.29092	9.09187	9.39406
Cfa.10374.1.A1_at	COL12A1	collagen, type XII, alpha 1	0.16832	0.817411	0.013743	0.179769	0.637739	1	-1.48903	-2.01833	1.17572	5.79183	4.65717	6.35778	6.0307	4.65717	4.43142	6.4074	4.65717	4.65717	5.34678	4.0016	4.49866	4.93141	4.60934	4.34733	4.07234	4.79058	3.97674	4.49866	4.65717	2.61256	4.55531	4.36801	4.81829	6.49956	4.75651
Cfa.10622.1.A1_at	FGF14	fibroblast growth factor 14	0.847676	1	0.843782	1	0.236935	0.902133	-1.02785	1.02683	-1.23159	12.1663	11.8087	11.7658	11.8958	11.6612	12.2692	11.8947	12.0527	12.67	12.4573	12.7618	12.6255	12.1743	12.4728	12.2097	12.1846	11.6058	12.4841	12.4135	11.4252	12.1598	12.2073	12.5537	11.5241	11.6924	12.3891
Cfa.10634.1.A1_at	ITGA7	integrin, alpha 7	0.919756	1	0.563185	0.880045	0.056628	0.400511	1.01566	1.08772	1.45033	10.1819	10.0364	9.70703	9.54019	9.63724	9.68408	9.84138	8.89765	10.0035	10.0761	9.63325	9.58991	10.1162	9.61118	9.70333	9.20301	10.157	9.01385	9.66135	10.3992	9.65852	10.2958	10.1135	10.0078	10.9031	9.90533
Cfa.10680.2.A1_at	FNDC3A	fibronectin type III domain containing 3A	0.917653	1	0.51443	0.841415	0.044957	0.361056	-1.0064	1.03871	1.17022	4.92873	4.80738	5.1798	4.80738	4.82521	4.80738	4.80738	4.80738	4.7248	4.80738	5.17807	4.52019	4.80738	4.80738	4.80738	4.80738	4.97489	4.81273	4.98663	4.96515	4.80738	5.05005	4.80738	5.38903	5.03953	4.80204
Cfa.10879.1.S1_at	FSD1L	fibronectin type III and SPRY domain containing 1-like	0.282437	0.959314	0.002205	0.054185	0.286543	0.985199	-1.06888	-1.2169	1.08336	10.7992	10.6639	10.459	10.6061	10.661	10.8728	10.575	10.7303	10.9954	10.6269	10.665	10.5487	10.4832	10.5394	10.61	10.8608	10.4442	10.5397	10.3782	10.1505	10.1668	10.5477	10.6196	10.7957	10.9558	10.6459
Cfa.10910.1.A1_s_at	LAMB1	laminin, beta 1	0.028117	0.530884	0.033513	0.26646	0.008725	0.22091	1.80774	1.71015	2.40792	6.12024	5.24082	6.25161	6.07917	7.42336	5.67492	6.48677	5.08769	5.99761	6.48971	6.12907	6.6363	6.50237	7.49167	6.23384	7.36913	7.34778	6.85301	6.89143	7.54364	6.54531	6.50321	7.11679	7.34805	8.86203	5.99761
Cfa.10953.1.S1_s_at	HEXB	hexosaminidase B (beta polypeptide)	0.132132	0.724046	0.004704	0.093053	0.137169	0.66182	1.34253	1.743	1.42244	10.3425	9.92395	10.1909	10.3654	11.8941	10.2287	11.1448	10.6255	9.5849	9.98377	10.1663	10.5481	10.9532	10.953	10.6465	10.4881	11.1668	11.2056	11.1628	12.0027	11.2695	11.0955	10.5727	11.4744	10.5921	10.7084
Cfa.11470.1.A1_at	ADAM29	ADAM metallopeptidase domain 29	1	1	1	1	1	1	1	1	1	2.15176	2.15176	2.15176	2.15176	2.15176	2.15176	2.15176	2.15176	2.15176	2.15176	2.15176	2.15176	2.15176	2.15176	2.15176	2.15176	2.15176	2.15176	2.15176	2.15176	2.15176	2.15176	2.15176	2.15176	2.15176	2.15176
Cfa.11712.1.A1_s_at	EXT1	exostosin glycosyltransferase 1	0.505073	0.999058	0.802104	1	0.480417	0.987635	-1.07483	-1.0257	-1.09713	8.84783	8.63246	8.31183	8.35917	8.22521	8.23967	8.18269	7.98584	8.96775	8.91398	8.85279	8.15801	8.4102	8.60222	8.53053	8.40808	7.89397	8.17834	8.53516	8.4218	8.44402	8.3188	8.72083	8.20589	8.54515	8.26707
Cfa.12148.1.A1_at	TGFBR2	transforming growth factor, beta receptor II (70/80kDa)	0.116701	0.695614	0.054642	0.32826	0.019185	0.261473	1.37163	1.44606	1.80873	7.59959	7.55326	7.22736	7.78274	8.79236	7.29739	8.27908	7.57191	7.07118	8.38815	8.01787	7.01516	8.04012	9.06773	7.92577	7.69324	8.13428	8.67208	8.04464	8.87505	8.59976	7.80295	7.49632	8.58226	8.85529	8.2764
Cfa.12318.1.A1_at	LOXL2	lysyl oxidase-like 2	0.192891	0.845593	0.039796	0.285615	0.41537	0.987635	1.1974	1.31672	1.14459	3.63312	4.35591	4.42288	4.96168	4.13518	3.70026	4.3373	4.69845	4.43339	4.43339	4.40914	4.42955	4.53241	4.43525	4.42288	4.43339	5.12151	4.24027	4.45693	5.32512	4.62721	4.43339	5.27389	4.69179	4.45739	4.42288
Cfa.12568.1.A1_at	PCOLCE2	procollagen C-endopeptidase enhancer 2	0.387387	0.983731	0.112282	0.446674	0.115207	0.609818	1.16702	1.31264	1.41653	4.81079	4.1719	4.62352	4.71896	5.79124	4.90394	4.87457	4.87457	4.53392	4.96455	4.11413	4.72311	4.87457	5.50137	4.87457	4.96965	4.68785	4.97782	5.75919	5.8941	4.78617	4.87457	4.61559	4.46787	6.04526	5.27025
Cfa.12589.1.A1_s_at	EGFLAM	EGF-like, fibronectin type III and laminin G domains	0.997399	1	0.797614	1	0.020312	0.261473	-1.00039	-1.02906	1.42748	2.16423	2.15176	2.15176	2.15176	2.19178	2.15176	2.72679	2.15176	2.15176	2.15176	2.15176	2.15176	2.15176	2.15176	2.15176	2.41043	2.15176	2.21755	2.15176	2.15176	2.15176	2.15176	2.15176	2.15176	3.84905	2.15176
Cfa.1262.1.S2_s_at	COL1A2	collagen, type I, alpha 2	0.158185	0.791902	0.474813	0.806151	0.019907	0.261473	1.91282	1.35438	3.85916	6.39343	5.76183	6.79812	6.79959	6.04797	3.15196	4.9445	4.59058	5.47786	7.25068	3.46131	4.42688	6.15727	6.35952	5.49733	6.52095	7.2704	6.77464	6.25625	6.96827	3.49747	6.60071	5.08082	8.16231	7.85102	6.10771
Cfa.12934.1.S1_a_at	COL6A1	collagen, type VI, alpha 1	0.244286	0.925776	0.285507	0.704449	0.909002	1	1.06487	1.05551	-1.0074	2.15176	2.15176	2.15176	2.27933	2.15176	2.15176	2.15176	2.15176	2.15176	2.15176	2.15176	2.15176	2.15176	2.15176	2.15176	2.65832	2.15176	2.15176	2.15176	2.15176	2.15176	2.6832	2.15176	2.15176	2.15176	2.15176
Cfa.13183.1.A1_at	COLGALT2	collagen beta(1-O)galactosyltransferase 2	0.001022	0.110189	0	0.006545	0.004271	0.21647	-2.0934	-2.38726	-2.12771	6.8572	6.41434	5.97983	6.46343	5.95212	5.89905	6.33753	5.50915	5.97215	6.54489	6.18726	5.85168	5.02772	4.66335	5.15011	5.82048	4.82935	3.87121	5.4311	4.82935	4.82578	4.66335	5.83137	5.19974	4.08562	5.93889
Cfa.13367.1.A1_at	LOC100856187	collagen alpha-1(II) chain-like	0.749734	1	0.93962	1	0.065173	0.434935	1.05002	1.01093	1.42671	6.1745	5.99109	5.49632	5.94134	6.9526	5.38562	6.6402	5.17204	5.39166	5.64226	5.94134	5.72215	5.94134	5.94134	5.94134	5.94134	5.94134	5.90887	5.81803	6.19188	5.37059	5.94134	6.08899	6.51082	6.69871	5.94134
Cfa.135.1.S1_at	LAMC2	laminin, gamma 2	0.353785	0.983731	0.913839	1	0.510853	0.987635	-1.17136	-1.01732	-1.14493	4.63365	4.33401	4.69581	4.73154	6.4217	4.51129	4.984	5.1463	4.33401	5.00957	4.78486	5.31591	4.51129	5.14862	4.47865	4.54791	4.71541	5.38267	4.77867	4.80441	4.85746	4.50789	4.9716	4.63072	5.17517	4.33401
Cfa.13720.1.A1_at	ADAMTS6	ADAM metallopeptidase with thrombospondin type 1 motif, 6	0.989995	1	0.104779	0.433278	0.390925	0.987635	1.00338	-1.52531	-1.52531	4.96831	4.72556	6.11705	5.3377	5.83391	4.24243	5.18698	4.28285	5.91769	4.87635	3.83844	4.44748	4.27135	5.02616	4.69509	4.86881	6.06905	4.67473	4.17242	5.33477	4.37471	3.08947	4.58665	5.50777	4.26957	3.94551
Cfa.13854.1.A1_at	FGFR4	fibroblast growth factor receptor 4	0.015086	0.382418	0	0.030082	0.012077	0.222597	-1.59492	-1.88222	-1.79927	7.60775	7.45027	7.10418	6.95621	7.11536	7.72429	7.27243	7.48293	7.32466	7.73156	6.77831	8.28496	7.34369	7.30901	6.24689	6.91585	5.83084	6.68628	6.65252	5.61285	6.47804	7.12442	6.38771	6.26098	6.38771	7.01731
Cfa.13859.1.A1_at	LOC102152747	collagen alpha-1(III) chain-like	0.930701	1	0.036334	0.275255	0.181066	0.781086	1.02621	1.85001	1.6363	2.15176	2.15176	2.15176	2.15176	2.15176	2.15176	2.15176	2.15176	2.15176	2.15176	2.15176	2.15176	2.15214	2.15176	2.1812	2.15176	2.30855	2.15176	2.36967	6.04608	2.78174	2.73475	2.15176	4.28308	2.15176	2.15176
Cfa.14195.1.A1_s_at	LAMA1	laminin, alpha 1	0.048166	0.608985	0.595103	0.903294	0.102555	0.581621	2.05676	1.19095	2.03853	6.19527	5.95499	6.31264	6.21009	5.14327	4.14104	6.82145	5.32783	4.10267	6.70766	5.65353	4.24165	6.646	7.43355	5.12859	6.88104	6.95105	5.82638	6.74053	6.76534	4.02186	5.95459	5.61	6.75575	7.19581	5.83405
Cfa.1436.1.A1_at	LAMA4	laminin, alpha 4	0.017062	0.419316	0.073045	0.392317	0.011979	0.222597	1.61453	1.38885	1.85242	8.4206	7.96338	8.37993	8.01469	7.54993	7.12787	8.14668	7.29318	8.73166	8.70211	7.87977	7.809	8.32403	9.02025	8.6021	8.30153	9.21549	8.31802	8.54603	9.06499	8.02493	8.78553	8.11325	8.90159	9.70078	8.07056
Cfa.14626.1.S1_at	COL3A1	collagen, type III, alpha 1	0.014818	0.382418	0.177308	0.555201	0.002283	0.17164	2.12616	1.45335	3.29489	6.30445	5.85582	6.29199	6.40662	5.38443	3.59443	5.97304	5.02754	6.61013	6.5404	5.21816	4.78263	6.48652	6.30445	6.30445	7.21442	7.46043	6.30445	6.65837	6.10026	5.22139	6.43985	6.5068	7.69777	8.20458	6.25575
Cfa.14681.1.A1_s_at	FSD1	fibronectin type III and SPRY domain containing 1	0.027839	0.530884	0.019927	0.209245	0.233639	0.900249	-1.5332	-1.53379	-1.30958	6.22975	5.03622	5.39417	5.06633	5.04511	4.97164	5.13254	5.01724	6.19471	6.14475	4.68896	5.83767	4.67237	4.35312	4.80754	5.46927	4.5979	4.94188	4.52394	4.21329	4.86547	4.94362	5.18874	4.51129	5.71115	4.80001
Cfa.14812.1.A1_at	HYAL1	hyaluronoglucosaminidase 1	0.001377	0.111664	0	0.008148	0.048934	0.380159	1.43671	1.52854	1.28489	4.52918	4.49436	4.59836	4.61306	4.54931	4.55971	4.68543	4.56154	4.66032	4.90772	4.98222	4.93204	4.77078	5.49291	5.61294	4.65016	5.45088	5.7657	5.11089	5.12174	5.35347	5.24266	5.11509	5.37562	4.8402	4.88744
Cfa.14956.1.A1_at	ADAMTS12	ADAM metallopeptidase with thrombospondin type 1 motif, 12	0.344161	0.979602	0.200817	0.602366	0.388515	0.987635	1.05999	1.07749	1.07749	2.15176	2.15176	2.15176	2.15325	2.15176	2.48944	2.15176	2.17588	2.15176	2.15176	2.15176	2.15176	2.31385	2.15176	2.15176	2.56126	2.15176	2.15176	2.15176	2.15176	2.72288	2.15176	2.40829	2.15409	2.51848	2.15176
Cfa.15078.1.S1_s_at	PCOLCE	procollagen C-endopeptidase enhancer	0.423069	0.983731	0.387366	0.771319	0.072522	0.463112	1.30315	1.30826	2.09911	6.92497	6.42071	6.93613	7.306	8.10279	5.66527	7.35754	7.30503	5.79913	7.31277	5.71128	5.08689	7.13601	8.18438	6.41997	6.84163	6.63158	6.83289	8.45085	6.72	6.0616	7.11172	7.11308	7.1007	9.1895	6.90127
Cfa.15223.1.A1_at	CTHRC1	collagen triple helix repeat containing 1	0.811474	1	0.164746	0.541533	0.0929	0.549943	1.10017	1.70508	2.3206	7.10421	7.40488	7.49097	7.92506	9.15536	6.42959	8.02713	6.90326	5.29816	7.02811	5.9813	4.90438	7.36627	8.01598	6.76619	5.83083	7.56454	6.50046	7.24117	9.11003	8.11737	8.02074	7.45548	7.80788	9.62945	7.11927
Cfa.15235.1.S1_at	ITGA5	integrin, alpha 5 (fibronectin receptor, alpha polypeptide)	0.460503	0.983731	0.030954	0.255101	0.983301	1	1.1628	1.54399	1.00517	3.85407	4.39305	3.82574	3.59718	3.66246	3.42047	3.38647	3.1715	3.82574	3.61926	5.08859	3.32266	3.75093	4.78148	4.10601	3.90237	3.36687	4.2572	3.53153	5.30824	4.87211	3.66246	4.71204	3.91355	3.83223	3.56834
Cfa.15365.1.A1_at	ST3GAL5	ST3 beta-galactoside alpha-2,3-sialyltransferase 5	0.181589	0.845593	0.001257	0.035162	0.624066	1	1.20725	1.60506	1.08581	9.91468	9.5008	9.47979	9.30871	9.46047	10.0536	9.68136	10.0502	9.93206	10.02	9.71382	10.2323	10.1003	10.1526	10.3339	10.51	9.15675	10.4153	10.5947	9.90522	10.3999	10.7141	10.7404	9.60104	9.59333	10.4989
Cfa.15428.1.A1_at	NID1	nidogen 1	0.551275	1	0.008251	0.131208	0.744487	1	-1.11969	-1.6629	-1.07764	4.01659	4.28305	4.20843	4.35769	4.13917	2.91958	3.74457	3.58184	4.62097	5.08079	4.37139	3.94073	4.14897	3.8176	3.47237	4.22688	4.04571	3.58184	3.43015	3.57899	2.84844	3.44995	3.34081	4.21768	4.81025	2.96465
Cfa.15523.1.A1_at	HABP2	hyaluronan binding protein 2	0.297361	0.978113	0.268025	0.681405	0.388299	0.987635	-1.00952	-1.00952	-1.00952	2.15176	2.17154	2.15176	2.15176	2.15176	2.15176	2.15176	2.15176	2.27047	2.15176	2.17728	2.15176	2.15176	2.15176	2.15176	2.15176	2.15176	2.15176	2.15176	2.15176	2.15176	2.15176	2.15176	2.15176	2.15176	2.15176
Cfa.1562.1.A1_at	CHSY3	chondroitin sulfate synthase 3	0.533565	1	0.225421	0.641462	0.189982	0.794203	1.13422	1.26266	1.38605	5.36548	5.12	5.69259	5.46277	5.12297	4.30783	5.23839	4.87452	4.30892	4.9684	3.38295	5.12297	5.12297	5.22879	5.29199	4.30783	5.52684	4.92518	5.12297	5.88026	5.82335	4.84299	4.90796	5.42476	5.60715	5.12297
Cfa.15798.1.S1_s_at	FUT8	fucosyltransferase 8 (alpha (1,6) fucosyltransferase)	0.023921	0.51053	0.059902	0.349498	0.049219	0.380159	1.3289	1.24421	1.34444	8.01023	8.1623	8.11541	8.53764	7.25329	8.2578	8.599	8.04459	8.5833	8.24553	8.5541	8.19091	8.70722	8.54301	8.84568	8.37932	8.64013	8.70253	8.81974	8.13637	8.4363	8.42666	8.64681	9.02177	8.20936	8.68842
Cfa.15799.1.S1_s_at	FUT7	fucosyltransferase 7 (alpha (1,3) fucosyltransferase)	0.664706	1	0.539803	0.85504	0.53027	0.987635	-1.04962	-1.06661	-1.08898	2.15312	2.15312	2.15312	2.15312	2.15312	2.17307	2.15312	2.16086	2.15312	2.15312	3.61564	2.1559	2.35659	2.22239	2.15312	2.15312	2.15312	2.15312	2.31036	2.18415	2.15312	2.15312	2.15312	2.15881	2.15176	2.15312
Cfa.15827.1.S1_s_at	FUT5 /// LOC100683739	fucosyltransferase 5 (alpha (1,3) fucosyltransferase) /// galactoside 3(4)-L-fucosyltransferase-like	1	1	1	1	1	1	1	1	1	2.15176	2.15176	2.15176	2.15176	2.15176	2.15176	2.15176	2.15176	2.15176	2.15176	2.15176	2.15176	2.15176	2.15176	2.15176	2.15176	2.15176	2.15176	2.15176	2.15176	2.15176	2.15176	2.15176	2.15176	2.15176	2.15176
Cfa.16223.1.S1_s_at	XYLT1	xylosyltransferase I	0.284725	0.959314	0.255571	0.67653	0.375733	0.987635	-1.00556	-1.00556	-1.00556	2.15176	2.15176	2.18811	2.15176	2.2114	2.15176	2.15176	2.15176	2.15176	2.15176	2.15176	2.15176	2.15176	2.15176	2.15176	2.15176	2.15176	2.15176	2.15176	2.15176	2.15176	2.15176	2.15176	2.15176	2.15176	2.15176
Cfa.16233.1.S1_s_at	XYLT2	xylosyltransferase II	0.748665	1	0.520543	0.841415	0.823202	1	-1.01311	1.02493	-1.01107	2.40173	2.57884	2.40173	2.40173	2.39479	2.40173	2.40173	2.40173	2.40173	2.15176	2.45987	2.61402	2.40173	2.38718	2.40173	2.40173	2.40173	2.40173	2.40173	2.33838	2.40173	2.40173	2.77358	2.40173	2.40173	2.40173
Cfa.16341.1.S1_s_at	FUT10	fucosyltransferase 10 (alpha (1,3) fucosyltransferase)	0.93625	1	0.0148	0.187805	0.262145	0.961989	1.0137	1.51763	-1.26443	5.98123	6.55325	5.17346	5.74063	5.38204	6.61792	6.43286	6.31658	6.63428	6.38292	6.68598	5.92093	6.3248	5.82315	6.45039	6.5548	5.70419	6.93802	7.11244	5.89413	6.79305	7.05504	6.72927	5.60739	5.63196	6.20071
Cfa.16342.1.S1_s_at	B3GAT1	beta-1,3-glucuronyltransferase 1 (glucuronosyltransferase P)	0.233925	0.919865	0.206038	0.607625	0.323863	0.987635	-1.07228	-1.07228	-1.07228	2.81014	2.15176	2.15176	2.15305	2.15176	2.15176	2.2332	2.15176	2.15176	2.61885	2.15176	2.15176	2.15176	2.15176	2.15176	2.15176	2.15176	2.15176	2.15176	2.15176	2.15176	2.15176	2.15176	2.15176	2.15176	2.15176
Cfa.16417.1.S1_a_at	HABP4	hyaluronan binding protein 4	0.040766	0.607628	0.009477	0.142335	0.942508	1	-1.17077	-1.21352	1.00644	8.63699	8.4987	8.88415	8.98374	8.59822	8.72159	8.8623	8.81738	8.43321	8.84508	8.38857	8.6762	8.5458	8.52756	8.51102	8.33719	8.41872	8.6706	8.28856	8.05252	8.37333	8.25498	8.85791	8.675	8.69146	8.74788
Cfa.16449.1.A1_at	ELN	elastin	0.078523	0.631509	0.02382	0.223337	0.152138	0.689296	-1.38031	-1.48911	-1.36934	3.05667	3.64398	3.7566	4.63549	3.08378	2.97765	3.71688	2.97765	3.08532	4.52017	3.35068	2.72711	3.00114	2.97945	2.98486	2.98017	3.03437	2.97765	2.97765	2.15176	2.7923	2.97765	3.44226	2.98486	3.06005	2.97765
Cfa.16683.1.A1_s_at	TNXB	tenascin XB	0.186096	0.845593	0.107046	0.433278	0.926248	1	-1.35508	-1.42095	1.02561	2.17896	2.93147	2.42029	2.17896	3.95918	2.17583	3.71777	2.1774	2.18661	4.00318	2.17896	2.1774	2.54632	2.17896	2.17896	2.1774	2.17896	2.17583	2.1774	2.18163	2.15176	2.17583	2.23945	2.17025	3.7981	2.21261
Cfa.17118.1.S1_at	FGFR1OP2	FGFR1 oncogene partner 2	0.614155	1	0.215748	0.616097	0.943314	1	-1.03364	1.08052	-1.00566	12.0243	11.9019	11.8574	11.8688	11.9419	12.3263	12.1444	12.1132	12.0511	12.0929	12.0553	12.102	11.9593	12.3039	11.93	12.0331	11.7349	12.2002	12.2563	11.7477	12.1283	12.1134	12.4642	11.8656	12.0593	12.1705
Cfa.17605.1.S1_s_at	HEXA	hexosaminidase A (alpha polypeptide)	0.102588	0.675966	0.010384	0.153123	0.043012	0.361056	1.43342	1.74342	1.73384	6.37459	6.61843	6.63837	6.66477	7.2555	6.4966	6.76772	6.53339	6.11895	6.26977	6.11703	6.62348	6.86041	6.96161	7.1857	6.74116	7.54783	6.99169	7.99481	8.95177	6.15783	7.20404	6.75071	8.14101	6.81455	7.04601
Cfa.17611.1.S1_s_at	MMP28	matrix metallopeptidase 28	0.677646	1	0.091549	0.427974	0.717227	1	-1.00446	1.01763	-1.0047	2.15176	2.15176	2.15176	2.15176	2.22687	2.15792	2.15176	2.15176	2.15176	2.15176	2.15176	2.15176	2.15355	2.15176	2.15176	2.15176	2.15176	2.15176	2.15176	2.15176	2.15176	2.2271	2.26833	2.15176	2.15176	2.15176
Cfa.178.1.S1_s_at	COL7A1	collagen, type VII, alpha 1	0.010985	0.371187	0.094031	0.428922	0.011213	0.22091	-1.91853	-1.47111	-2.19801	7.15477	6.99718	6.52056	6.22916	5.321	6.27017	6.03971	5.2763	7.59572	7.46517	6.67805	7.73203	5.82664	5.70674	5.76142	6.17574	4.86272	6.37992	6.25965	5.88921	5.91983	6.34786	5.50199	5.25835	5.75983	5.39317
Cfa.17903.1.S1_s_at	APLP1	amyloid beta (A4) precursor-like protein 1	0.400779	0.983731	0	0.011355	0.176857	0.7727	-1.17773	-2.17902	-1.38121	8.94168	9.72079	9.19339	9.4947	9.32936	9.67317	9.30024	9.37537	9.34903	8.51193	7.79986	8.36788	9.20866	8.24386	8.74932	8.57399	9.48474	8.20105	7.40121	8.36603	7.48412	7.99317	8.34107	8.86678	8.09493	8.90486
Cfa.18065.1.S1_s_at	COL4A3BP	collagen, type IV, alpha 3 (Goodpasture antigen) binding protein	0.066843	0.609097	0.007605	0.128492	0.008061	0.22091	-1.34102	-1.5214	-1.71102	6.01037	6.423	6.20723	7.26473	5.44627	6.30515	6.33652	6.04294	6.31385	5.69968	6.63103	6.19211	6.41741	5.1537	5.42213	5.96187	6.12527	5.51636	6.19905	5.47832	5.45951	5.40047	5.75032	5.35276	5.58139	5.45951
Cfa.18100.1.S1_s_at	COL6A2 /// LOC100855471	collagen, type VI, alpha 2 /// collagen alpha-2(VI) chain-like	0.447961	0.983731	0.419592	0.771319	0.530632	0.987635	-1.00811	-1.00811	-1.00811	2.15176	2.15176	2.15176	2.15176	2.15176	2.15176	2.15176	2.15176	2.15176	2.15176	2.29165	2.15176	2.15176	2.15176	2.15176	2.15176	2.15176	2.15176	2.15176	2.15176	2.15176	2.15176	2.15176	2.15176	2.15176	2.15176
Cfa.18369.1.S1_s_at	COLGALT1	collagen beta(1-O)galactosyltransferase 1	0.202515	0.878286	0.023958	0.223337	0.452887	0.987635	1.26149	1.49556	1.17811	2.67572	2.67572	2.67572	2.66564	2.67705	2.52353	2.67572	2.67572	2.67572	2.67572	2.67572	2.68054	2.70846	2.67572	3.83423	2.9736	2.79717	2.67572	3.99035	4.66171	2.79882	2.67572	2.65808	3.44931	2.57253	2.67572
Cfa.18440.1.S1_s_at	APBB1	amyloid beta (A4) precursor protein-binding, family B, member 1 (Fe65)	0.77841	1	0	0.02271	0.013946	0.226203	1.03343	-1.53082	-1.4526	8.6809	8.67952	8.4884	8.61016	8.84866	8.54948	8.34861	8.7249	8.38835	8.31424	8.1075	8.41572	8.60199	8.44192	8.98508	8.4415	8.33186	7.55881	8.33204	7.65375	7.49826	8.04678	8.30275	7.63263	7.61123	8.67933
Cfa.18810.1.S1_s_at	LOC485101	collagen alpha-1(II) chain-like	0.259536	0.937219	0.613871	0.906208	0.042967	0.361056	-1.07706	-1.03132	-1.18172	3.61584	3.6002	3.58285	3.61584	4.24409	3.79297	3.61584	3.61584	3.97931	3.61584	3.61584	3.85836	3.61395	3.61584	3.61584	3.67324	3.59268	3.95425	3.5925	3.67471	3.64954	3.47094	3.76746	3.61584	3.26301	3.5867
Cfa.19087.1.S1_at	LAMC1	laminin, gamma 1 (formerly LAMB2)	0.042464	0.607628	0.258972	0.67653	0.082438	0.506229	1.274	1.13028	1.28168	9.13617	8.83527	8.92087	9.20879	9.56265	8.94688	9.46213	8.97091	9.2236	9.03195	8.9828	8.96125	9.22767	9.54596	9.11498	9.5773	9.79896	9.57442	9.00261	9.82911	9.17556	9.0295	9.0705	9.42984	10.0445	8.91053
Cfa.19396.1.S1_s_at	FGF12	fibroblast growth factor 12	0.316733	0.978113	0.104599	0.433278	0.430404	0.987635	1.14413	-1.23232	-1.13659	10.8748	10.9508	10.7571	10.8664	10.9381	11.7326	10.8936	11.4708	11.2461	11.086	11.0369	11.5135	11.1842	11.3876	11.544	11.4072	11.0177	11.1968	11.1123	10.0197	10.5022	11.1501	10.894	10.9354	10.4015	11.4507
Cfa.19426.1.S1_at	B4GALT4	UDP-Gal:betaGlcNAc beta 1,4- galactosyltransferase, polypeptide 4	0.70713	1	0.065463	0.368685	0.006049	0.22091	1.0417	1.21571	1.48381	8.01487	7.77922	7.89513	7.87749	7.96426	7.93305	7.95621	7.63609	7.19503	8.15044	7.66209	8.08289	7.78446	7.84751	8.45453	7.67012	7.76591	7.92185	7.96094	8.54681	8.11023	8.17049	8.05384	8.14101	9.01005	8.09356
Cfa.19567.2.A1_at	UST	uronyl-2-sulfotransferase	0.632698	1	0.053122	0.32826	0.344991	0.987635	1.06778	-1.29635	-1.17155	6.42153	6.5591	6.11764	6.91527	5.77027	6.98067	6.95732	6.93947	6.93588	6.2507	6.70146	7.00405	6.69849	6.50968	6.79838	6.88343	6.73031	6.29354	6.64461	6.05459	5.5702	6.54655	6.42048	6.78486	5.97745	6.44076
Cfa.19970.1.S1_s_at	ADAM32	ADAM metallopeptidase domain 32	0.451782	0.983731	0.284423	0.704449	0.467525	0.987635	-1.05333	-1.07239	-1.07239	2.15176	2.15176	2.15176	2.15176	2.15176	2.28182	2.15176	2.15176	2.32668	2.15176	3.05682	2.15176	2.15176	2.15176	2.28113	2.15176	2.15176	2.15176	2.15176	2.15176	2.15176	2.15176	2.15176	2.15176	2.15176	2.19107
Cfa.20195.1.S1_s_at	APPBP2	amyloid beta precursor protein (cytoplasmic tail) binding protein 2	0.989729	1	0.157233	0.522605	0.702904	1	1.00266	1.32441	1.10049	4.12077	4.5845	4.58248	4.68815	3.76156	4.67599	4.02012	3.7974	4.53797	3.78825	3.76156	3.79223	4.57447	3.5523	4.31213	3.79088	4.66899	3.93503	5.28284	4.82314	4.1955	5.74024	3.51085	3.89055	4.8928	4.15884
Cfa.20443.1.S1_s_at	NID2	nidogen 2 (osteonidogen)	0.75962	1	0.918903	1	0.770894	1	1.01901	1.0059	1.02197	2.27656	2.27656	2.27656	2.27656	2.27656	2.27656	2.27656	2.27656	2.27656	2.89396	2.27656	2.27656	2.27656	2.27656	2.27656	2.65281	2.29339	2.27656	2.27656	2.63616	2.27656	2.27656	2.27656	2.52495	2.27656	2.27656
Cfa.20623.1.S1_at	LAMB2	laminin, beta 2 (laminin S)	0.509285	1	0.349387	0.754522	0.23422	0.900249	-1.24916	-1.3469	1.63518	5.60424	5.72904	5.2943	5.17739	7.77328	3.55963	6.82526	4.2171	5.16732	5.60412	4.46998	4.93316	5.19181	5.40226	4.21146	5.12382	5.28038	4.94216	4.86794	4.86672	4.92711	4.53537	5.46027	5.21109	7.46717	5.5388
Cfa.21529.1.S1_s_at	GNS	glucosamine (N-acetyl)-6-sulfatase	0	0.065761	0	0.017824	0.075953	0.473833	2.52744	2.35397	1.65969	7.0472	7.31766	7.36817	7.30261	7.71053	6.31788	7.30292	7.1011	6.98452	7.10986	7.9806	8.19585	9.17377	8.33892	8.41079	8.28718	9.03559	6.68656	8.54229	9.31594	8.82447	9.16304	8.74772	8.02558	7.5959	8.50598
Cfa.21569.1.S1_s_at	HSPG2	heparan sulfate proteoglycan 2	0.560469	1	0.420833	0.771319	0.531735	0.987635	-1.00837	-1.01092	-1.01092	2.15176	2.15176	2.15176	2.15176	2.15176	2.15176	2.15176	2.15176	2.15176	2.33985	2.15176	2.15176	2.15176	2.15176	2.15176	2.15176	2.17	2.15176	2.15176	2.15176	2.15176	2.15176	2.15176	2.15176	2.15176	2.15176
Cfa.2272.2.A1_at	TIMP3	TIMP metallopeptidase inhibitor 3	0.94776	1	0.919754	1	0.362877	0.987635	1.01839	-1.02667	1.36307	7.0822	8.21311	7.09197	8.45427	8.59799	7.46748	8.65068	8.28641	6.80674	6.19441	6.5714	6.39645	7.43926	7.11985	7.91532	7.01351	8.06562	7.99534	7.8245	7.68961	6.99672	7.60289	6.56969	8.16463	8.4633	7.16593
Cfa.2275.1.S1_at	TGFBR1	transforming growth factor, beta receptor 1	0.019584	0.451769	0	0.00672	0.006056	0.22091	1.19749	1.37103	1.30141	10.4292	10.374	10.28	10.048	10.6307	10.469	10.1251	10.4336	10.0605	10.1385	10.3425	10.068	10.4405	10.6148	10.4609	10.4813	10.719	10.7668	10.8339	10.9633	10.6531	10.8856	10.3284	10.9505	10.5387	10.5008
Cfa.2354.1.A1_at	LOC492174	fibroblast growth factor 13-like	0.535989	1	0.025091	0.228637	0.391839	0.987635	-1.08021	-1.31884	-1.13879	10.6191	10.013	10.6376	10.7387	9.9728	9.95883	10.3191	9.83837	9.75514	10.4266	9.74028	10.2706	9.5604	9.86728	10.0592	10.1904	10.7204	9.77886	9.4232	9.86366	9.89238	9.9564	9.83495	10.1325	9.6844	10.1932
Cfa.2426.1.A1_at	ADAMTS20	ADAM metallopeptidase with thrombospondin type 1 motif, 20	0.088854	0.667286	0.030418	0.254321	0.923821	1	-1.42142	-1.53588	-1.53588	3.10601	3.30267	3.28112	2.95687	4.05166	3.35933	2.35554	2.41012	2.22213	2.19907	2.22168	2.19907	2.80753	2.15456	2.22213	2.15456	2.15176	2.22213	2.15456	2.16018	2.22213	2.19907	2.16018	2.19907	3.89477	2.22213
Cfa.2688.1.S1_s_at	ITGB1BP2	integrin beta 1 binding protein (melusin) 2	0.260462	0.937219	0.011048	0.158731	0.604558	1	-1.44248	-2.28343	-1.22402	6.836	6.24927	6.38365	5.53333	5.16717	6.07073	5.70834	5.08312	6.96305	6.86765	8.49734	5.84082	6.28811	6.12506	5.83063	5.76353	4.68345	3.89874	6.68681	4.68345	4.79963	5.70096	4.68343	5.45034	6.35061	6.12429
Cfa.3036.1.S1_at	B3GALT2	UDP-Gal:betaGlcNAc beta 1,3-galactosyltransferase, polypeptide 2	0.749349	1	0.167423	0.541533	0.043052	0.361056	1.05387	-1.24282	1.52479	8.29076	7.48444	7.91352	7.70069	7.72672	7.73233	7.62976	7.96174	7.13313	8.29875	8.77299	7.74491	7.74372	7.68261	7.40812	9.08801	7.78506	7.63935	7.87842	7.23237	7.27297	7.62738	7.66268	8.84457	8.47887	8.09982
Cfa.3045.1.A1_at	HACL1	2-hydroxyacyl-CoA lyase 1	0.854771	1	0.044869	0.311018	0.730952	1	-1.03785	-1.49242	-1.08841	3.7356	2.99458	3.19577	3.1995	3.78603	3.20719	5.01243	3.19144	4.03035	3.20719	3.20719	3.82573	3.45356	2.92177	4.69506	3.31148	3.09725	2.48869	3.20581	3.34451	3.28043	2.30878	3.2024	3.19279	3.49729	3.59153
Cfa.3326.1.S1_at	B3GAT2	beta-1,3-glucuronyltransferase 2 (glucuronosyltransferase S)	0.103053	0.675966	0.040315	0.286804	0.400074	0.987635	-1.55005	-1.69425	-1.30771	7.67758	7.21685	7.72901	7.53999	6.78859	5.93623	7.31847	7.0852	6.47487	6.82142	5.23318	5.41649	6.22728	5.70376	6.46628	5.54132	6.7489	5.92293	5.80597	6.62747	5.57706	6.80202	5.3196	5.95897	6.71254	6.47685
Cfa.3366.1.A1_at	COL5A2	collagen, type V, alpha 2	0.190856	0.845593	0.132082	0.482516	0.786172	1	1.45377	1.50266	-1.09676	8.80177	9.46179	9.47679	8.65568	8.48721	9.53218	8.80905	9.39995	8.88963	9.69584	9.56275	6.52632	9.83508	10.6229	9.17335	9.3051	8.47048	9.01815	10.2341	9.50571	8.79828	9.69874	9.91957	9.32594	8.49794	8.60112
Cfa.3447.1.S1_s_at	MMP3	matrix metallopeptidase 3 (stromelysin 1, progelatinase)	0.285073	0.959314	0.255914	0.67653	0.376082	0.987635	-1.008	-1.008	-1.008	2.15176	2.15176	2.15176	2.15176	2.15176	2.15176	2.15176	2.15176	2.20212	2.15176	2.15176	2.23927	2.15176	2.15176	2.15176	2.15176	2.15176	2.15176	2.15176	2.15176	2.15176	2.15176	2.15176	2.15176	2.15176	2.15176
Cfa.3470.1.S1_s_at	MMP9	matrix metallopeptidase 9 (gelatinase B, 92kDa gelatinase, 92kDa type IV collagenase)	0.978459	1	0.037334	0.275255	0.982236	1	-1.00303	1.25925	-1.00303	2.15275	2.15275	2.15275	2.16831	2.15275	2.15275	2.15275	2.1896	2.15275	2.15275	2.15275	2.15275	2.15275	2.15275	2.15275	2.15275	2.15275	2.15275	2.15275	3.75508	2.52295	2.15275	2.20183	2.15275	2.15275	2.15275
Cfa.3490.1.S1_s_at	ITGA2B	integrin, alpha 2b (platelet glycoprotein IIb of IIb/IIIa complex, antigen CD41)	0.311992	0.978113	0.65477	0.937702	0.490863	0.987635	-1.10316	-1.04123	-1.08396	2.6114	2.51006	2.51006	2.53696	2.42535	2.51006	2.51006	2.51006	2.60155	2.81668	3.66678	2.51006	2.47808	2.51006	2.49985	2.51006	2.51006	2.51006	2.49985	2.50064	3.00756	2.49985	2.49186	2.4256	2.64519	2.51006
Cfa.3497.1.A1_s_at	TIMP2	TIMP metallopeptidase inhibitor 2	0.787058	1	0.841242	1	0.338284	0.987635	-1.06643	1.0458	1.32202	7.86409	7.60041	7.59882	7.97184	9.51482	7.39662	8.36026	6.83303	7.69392	6.83097	6.85864	7.38049	7.60506	7.5115	7.44912	7.44255	7.82109	7.80739	7.05908	8.66312	7.68217	7.12983	7.998	8.00552	8.80513	7.37355
Cfa.3509.1.S1_s_at	B9D2 /// TGFB1	B9 protein domain 2 /// transforming growth factor, beta 1	0.019624	0.451769	0.004414	0.091243	0.006609	0.22091	1.68596	1.85502	2.12628	4.25206	4.64397	4.60094	4.14617	4.42374	4.44813	4.64187	4.38181	4.60094	4.14548	3.91228	4.60094	5.52757	5.12541	4.80522	4.39336	5.9156	5.492	4.57763	6.21027	5.70918	5.17928	4.57943	6.89541	4.70336	4.8658
Cfa.3538.1.S1_s_at	HS3ST1	heparan sulfate (glucosamine) 3-O-sulfotransferase 1	0.762627	1	0.014821	0.187805	0.017655	0.261473	-1.04053	-1.38017	-1.49717	7.84702	8.26089	7.82359	8.09266	7.3833	7.79406	7.50584	6.97782	8.08881	7.91348	7.78623	7.49233	7.43543	7.23991	8.23096	7.45003	8.09295	7.30252	7.57541	6.9409	7.22487	7.3466	7.30366	7.3739	6.65208	7.46883
Cfa.3564.1.A1_s_at	COL2A1	collagen, type II, alpha 1	0.921926	1	0.996429	1	0.139199	0.66182	1.02302	-1.00098	1.5324	3.16542	3.1803	3.59587	3.35308	3.07952	3.08167	3.08167	3.08167	3.12932	3.08942	2.97871	3.08167	3.15061	3.06847	2.39415	3.08167	4.26022	2.57913	3.07952	3.92222	3.06847	3.20972	3.08167	3.35477	5.62382	2.34336
Cfa.3569.1.S1_at	SGSH	N-sulfoglucosamine sulfohydrolase	0.002652	0.165417	0	0.011469	0.114382	0.609818	-1.36779	-1.45346	-1.20281	6.88479	6.57797	6.72564	6.87286	6.88279	6.61208	6.87732	6.47159	7.12606	6.97963	6.7919	7.51597	6.39651	6.15379	6.79372	6.58442	6.11174	6.63164	5.98897	6.31356	6.38385	6.44346	6.16088	6.5777	6.5777	6.62502
Cfa.3597.1.S1_at	MMP2	matrix metallopeptidase 2 (gelatinase A, 72kDa gelatinase, 72kDa type IV collagenase)	0.55493	1	0.680818	0.950333	0.366729	0.987635	-1.28365	-1.17715	-1.59268	4.23244	4.25174	4.57843	4.18933	7.18652	3.11356	5.96844	3.68702	2.84972	3.25675	2.77218	3.77335	3.9211	3.64399	3.92346	2.76522	4.71978	3.82903	2.78332	6.19103	3.76575	3.18089	3.76796	3.76672	4.02461	2.65917
Cfa.3603.1.S1_s_at	COL17A1	collagen, type XVII, alpha 1	0.527517	1	0.856553	1	0.916876	1	1.0089	-1.00237	1.00177	3.01571	3.15698	3.15698	3.15698	3.15698	3.15698	3.15698	3.23034	3.15698	3.15698	3.19431	3.15698	3.15698	3.15698	3.20811	3.15698	3.15698	3.15698	3.17157	3.15698	3.15698	3.15698	3.10658	3.15698	3.15698	3.15698
Cfa.3605.1.S1_s_at	ACAN	aggrecan	0.007983	0.359691	0.84412	1	0.967956	1	1.25897	-1.01489	-1.0039	2.39685	2.33593	2.39685	2.39685	2.39412	2.39305	2.39685	2.62188	2.39685	2.52722	2.39636	2.39685	2.55588	2.85428	2.39685	2.39305	3.56517	2.39685	2.40203	2.4026	2.39685	2.40172	2.39685	2.39792	2.45078	2.39685
Cfa.3626.2.A1_s_at	FGFR2	fibroblast growth factor receptor 2	0.101429	0.675966	0.001054	0.031663	0.899431	1	-2.16152	-4.92156	1.07246	8.05964	8.63181	8.67494	8.34302	7.09287	7.45249	8.13725	7.16429	8.37511	6.45629	5.14052	5.77919	7.62829	4.7082	6.02301	5.15139	8.14029	3.32935	4.28559	7.08723	4.76252	5.69451	5.6998	7.42406	8.37978	6.82577
Cfa.3634.1.S1_at	ITGB2	integrin, beta 2 (complement component 3 receptor 3 and 4 subunit)	0.006078	0.309072	0.001366	0.036923	0.004694	0.219877	2.91363	3.3587	3.83404	4.4306	6.05684	5.77749	4.72309	5.3406	6.10604	6.13015	5.67119	5.09524	5.22124	4.38005	5.09103	7.3048	6.49025	6.64984	6.56589	7.3798	6.98201	7.08305	8.88552	7.57312	7.53405	4.44145	9.06352	6.53495	6.22403
Cfa.3641.1.S1_s_at	ITGB3	integrin, beta 3 (platelet glycoprotein IIIa, antigen CD61)	0.262929	0.937219	0.884636	1	0.928943	1	1.00127	-1.00015	-1.00012	2.15176	2.15176	2.15176	2.15176	2.15176	2.15176	2.15176	2.15176	2.15439	2.15176	2.15176	2.15176	2.15176	2.15176	2.15176	2.15176	2.16198	2.15176	2.15176	2.15176	2.15176	2.15176	2.15176	2.15176	2.15189	2.15176
Cfa.3680.1.S1_s_at	TIMP1	TIMP metallopeptidase inhibitor 1	0	0.030941	0	0	0	0	5.27405	15.9791	19.4452	6.18191	6.50341	6.69808	6.01603	7.14483	4.03456	6.65628	6.02734	5.75009	6.20538	7.68689	7.33032	9.02762	10.2688	8.02188	8.74811	7.69283	9.95774	9.73417	11.288	9.93983	10.2743	10.9122	10.965	12.17	8.76773
Cfa.3690.1.S1_s_at	MMP14	matrix metallopeptidase 14 (membrane-inserted)	0.825099	1	0.32695	0.744822	0.445695	0.987635	-1.0137	-1.05896	-1.05896	2.15176	2.15176	2.15176	2.15176	2.9033	2.15176	2.17339	2.15176	2.37028	2.15176	2.15176	2.15176	2.15176	2.46682	2.15176	2.15176	2.15176	2.15176	2.15176	2.15176	2.15176	2.15176	2.15176	2.15176	2.15176	2.15176
Cfa.3694.1.A1_s_at	GUSB	glucuronidase, beta	0.738896	1	0.086182	0.41019	0.483865	0.987635	-1.03905	1.21088	1.10295	10.2376	9.72018	9.5344	9.31007	9.48551	9.40773	10.0441	9.5778	9.90235	10.632	9.67278	10.1446	9.74387	9.73499	9.90439	9.85464	9.51459	10.1366	9.73246	10.2989	10.0312	9.98775	10.304	10.0681	10.0759	9.6974
Cfa.3703.1.S1_s_at	COL4A6	collagen, type IV, alpha 6	0.081718	0.63884	0.895016	1	0.923922	1	1.01788	1.00122	-1.00114	2.15176	2.15176	2.15176	2.15176	2.17147	2.15176	2.15176	2.15176	2.15176	2.15176	2.15176	2.15176	2.15176	2.15176	2.15176	2.15176	2.28777	2.15176	2.15176	2.15254	2.15176	2.17138	2.15176	2.15176	2.15176	2.15176
Cfa.3704.1.S1_at	COL4A4	collagen, type IV, alpha 4	0.263106	0.937219	0.187211	0.577295	0.301359	0.987635	-1.30053	-1.33981	-1.34135	2.57292	3.23214	3.82308	5.52557	2.63267	2.57895	2.57292	2.58079	2.57344	2.57292	2.70105	2.57292	2.57303	2.57292	2.55951	2.57292	2.80086	2.57292	2.57292	2.57292	2.57292	2.57292	2.57292	2.57292	2.57292	2.56795
Cfa.3705.1.S1_at	COL4A3	collagen, type IV, alpha 3 (Goodpasture antigen)	0.01395	0.382418	0.006554	0.113095	0.084296	0.510178	-2.17176	-2.26731	-1.8909	2.9169	3.59476	4.10322	5.25242	4.91241	2.62217	4.93338	4.95083	2.62217	2.62217	2.62217	2.62217	2.62689	2.62217	2.62217	2.15176	2.62217	2.18027	2.42943	2.62217	2.61624	2.62217	2.3312	2.62217	2.94212	2.62217
Cfa.3707.2.S1_at	FN1	fibronectin 1	0.960751	1	0.460079	0.800695	0.139545	0.66182	-1.01513	-1.23753	1.75192	9.27115	9.16143	9.22006	9.16977	8.98922	7.22865	8.76255	8.5338	9.09347	9.38391	8.20363	7.71863	7.9778	9.0053	8.84263	9.03991	8.6661	8.81489	8.16181	10.052	6.75697	8.89759	7.84007	9.67399	10.6717	8.26519
Cfa.3711.1.S1_s_at	IL2RG	interleukin 2 receptor, gamma	1	1	1	1	1	1	1	1	1	2.15176	2.15176	2.15176	2.15176	2.15176	2.15176	2.15176	2.15176	2.15176	2.15176	2.15176	2.15176	2.15176	2.15176	2.15176	2.15176	2.15176	2.15176	2.15176	2.15176	2.15176	2.15176	2.15176	2.15176	2.15176	2.15176
Cfa.3716.1.S1_s_at	FGF2	fibroblast growth factor 2 (basic)	0.074837	0.625692	0.029787	0.25164	0.036412	0.335574	1.40129	1.48233	1.62797	6.09694	5.97614	6.12891	5.9026	6.5261	5.78881	6.12891	5.5924	5.54144	5.76932	5.87563	5.69308	6.56413	6.75303	6.20276	5.72158	6.78404	5.796	6.38323	7.75171	6.12891	6.96169	5.89581	6.13272	7.41231	6.31925
Cfa.3734.1.S1_s_at	FGF8	fibroblast growth factor 8 (androgen-induced)	0.723658	1	0.332956	0.74532	0.39645	0.987635	1.01484	-1.03899	1.04408	2.93716	2.67043	2.67043	2.67043	2.67043	2.67043	2.67043	2.99864	2.73762	2.67043	2.67043	2.67043	2.91494	2.67043	2.67043	2.67043	2.80809	2.67043	2.67043	2.67043	2.67043	2.67043	2.67043	2.67043	2.67043	3.02267
Cfa.3762.1.A1_s_at	DCN	decorin	0.915453	1	0.049053	0.320388	0.051147	0.38328	-1.04014	-2.04722	2.49883	8.13114	8.11603	8.64094	8.80531	10.2795	7.71151	9.55014	9.31175	8.4417	9.20506	7.33027	6.66178	8.35905	9.35767	8.24614	8.12735	8.20307	7.98537	8.68743	7.65847	6.54188	8.29032	5.72711	9.33102	11.352	8.82702
Cfa.3763.1.S2_at	BGN	biglycan	0.950363	1	0.336359	0.74532	0	0.105746	1.01222	1.19488	2.52297	5.87962	5.87974	5.87974	5.87962	5.88363	5.36819	6.25782	5.78959	5.87962	5.87974	5.87962	5.87962	5.91624	5.91549	5.36819	5.78977	6.40482	5.87974	5.87974	6.52437	5.91715	5.87962	6.62885	6.86926	8.84063	5.87962
Cfa.3776.1.S1_s_at	FGF7	fibroblast growth factor 7	0.986552	1	0.980107	1	0.007173	0.22091	-1.00011	1.00016	1.02397	2.15176	2.15176	2.15176	2.15176	2.1537	2.15176	2.15176	2.15176	2.15176	2.15176	2.15176	2.15176	2.15176	2.15176	2.15176	2.15176	2.15176	2.15176	2.15408	2.15176	2.15176	2.15176	2.15176	2.15176	2.25478	2.15176
Cfa.38.1.S1_s_at	IL10	interleukin 10	0.490997	0.983731	0.023943	0.223337	0.343165	0.987635	1.13888	1.52583	1.24373	2.86506	2.86506	2.86506	2.86506	2.92568	2.86506	2.86506	2.86506	2.86506	2.86506	2.86506	2.79807	3.79877	2.86506	2.86506	2.79807	2.93379	3.04949	2.86506	5.37289	3.45329	3.23896	2.86506	3.68465	2.86506	2.98789
Cfa.3851.1.S1_s_at	CCL2	chemokine (C-C motif) ligand 2	0	0.008414	0	0	0	0.105746	11.9818	14.6108	8.28024	4.62826	6.0392	5.27621	5.52208	6.29526	3.50801	5.60143	5.45008	5.08744	5.29551	5.74287	5.68107	7.91708	11.793	8.01867	7.40815	9.49671	9.54539	9.93009	10.2831	8.7811	9.2727	7.46506	8.69035	10.2851	6.20538
Cfa.3900.1.S1_s_at	IFNG	interferon gamma	0.997074	1	0.278222	0.702922	0.00254	0.17164	-1.00002	1.00594	1.02366	2.15176	2.15176	2.15176	2.15176	2.15176	2.15176	2.15176	2.15176	2.15212	2.15176	2.15176	2.15176	2.15176	2.15176	2.15176	2.15176	2.15176	2.15176	2.15176	2.17625	2.15176	2.15176	2.17875	2.15191	2.16612	2.23855
Cfa.3913.1.S1_at	PDGFB	platelet-derived growth factor beta polypeptide	0.70675	1	0.112033	0.446674	0.98106	1	1.00362	1.01484	-1.00028	2.20268	2.20268	2.20268	2.20268	2.20268	2.20268	2.20268	2.20268	2.20268	2.20268	2.20268	2.20746	2.20268	2.23074	2.20268	2.20268	2.20268	2.20268	2.20268	2.20268	2.33262	2.20268	2.20268	2.20268	2.20268	2.20268
Cfa.4324.1.S1_at	ADAM15	ADAM metallopeptidase domain 15	0.361817	0.983731	0.685519	0.953612	0.81061	1	-1.13821	1.05505	1.05505	6.92405	6.47824	5.92523	6.14655	6.49649	6.08926	6.53428	6.08926	6.81504	6.96941	5.94038	7.15244	6.09974	6.85384	5.93032	6.40991	6.08926	6.43937	6.29129	6.48729	6.8434	6.48921	6.69365	6.45522	7.02267	6.08926
Cfa.449.2.S1_s_at	ADAM9	ADAM metallopeptidase domain 9	0.876347	1	0.156695	0.522605	0.100091	0.577153	1.03804	1.3861	1.3861	3.96301	5.10912	4.62264	4.67589	6.67983	5.80578	6.18477	6.08043	4.64764	4.45245	5.38894	5.84774	5.64665	4.96558	5.13221	5.39299	5.57279	5.45167	5.91361	6.22377	5.25173	6.10402	5.61052	6.58429	5.81837	5.59722
Cfa.4503.1.S1_at	B3GAT3	beta-1,3-glucuronyltransferase 3 (glucuronosyltransferase I)	0.011969	0.382418	0.008059	0.131208	0.815005	1	-1.41999	-1.41934	-1.0375	5.06325	5.15925	4.62903	4.75131	5.9824	4.55193	4.97827	4.61626	4.83589	4.95697	5.41908	4.54889	4.60354	4.57587	4.61626	4.36811	4.09538	4.11172	4.61626	4.57658	4.61626	4.17782	4.61626	4.4875	5.24449	4.9818
Cfa.4843.1.A1_at	ARSB	arylsulfatase B	0.637547	1	0.270045	0.684394	0.757248	1	-1.07028	1.16308	-1.05544	6.13247	6.08345	6.14131	6.48039	5.8417	5.66224	6.68189	6.34401	6.46665	5.78331	6.08108	5.62839	6.09505	5.70043	6.09505	5.45327	6.71913	5.87286	6.31222	6.95758	6.11703	6.61638	6.09505	5.82884	6.52411	5.74523
Cfa.5111.1.A1_s_at	LAMC3	laminin, gamma 3	0.575192	1	0.031141	0.255101	0.611491	1	-1.12924	-1.58665	-1.14284	7.35381	7.02173	7.05447	6.943	7.36024	6.7238	7.33967	7.65688	7.64574	8.06492	6.43364	6.76256	7.04313	6.70266	6.43851	7.61515	7.30729	6.96941	5.99775	6.48308	6.50714	6.27473	6.95223	6.7933	8.43576	5.7832
Cfa.5723.1.A1_s_at	ADAM22	ADAM metallopeptidase domain 22	0.17703	0.845593	0.263605	0.67653	0.400592	0.987635	-1.20579	-1.15559	-1.15559	6.49474	6.60816	6.197	5.85891	5.85538	6.42035	6.01443	6.24058	6.75856	6.35557	6.70442	6.4754	6.30835	5.85105	6.0703	5.89723	6.18301	5.71317	6.58764	5.61715	7.04696	5.85105	5.92401	5.80148	6.18337	6.40724
Cfa.5750.1.A1_at	ITGAE	integrin, alpha E (antigen CD103, human mucosal lymphocyte antigen 1; alpha polypeptide)	0.32006	0.978113	0.302389	0.721287	0.352992	0.987635	-1.0263	-1.02563	-1.0298	2.4779	2.16753	2.15176	2.15849	2.15849	2.15849	2.16088	2.31353	2.15849	2.15849	2.15849	2.18722	2.18794	2.15849	2.15849	2.16015	2.15176	2.19344	2.15839	2.15849	2.15849	2.15849	2.15849	2.15849	2.15839	2.15849
Cfa.6249.1.A1_at	ITGA6	integrin, alpha 6	0.038656	0.591513	0.660238	0.942206	0.446314	0.987635	-1.5065	-1.08119	1.19169	6.41219	6.71008	6.35886	6.7761	6.49074	6.18707	6.14895	6.6984	6.46575	6.4921	5.59123	4.84637	5.66894	5.93747	6.30293	4.79574	5.663	6.61954	6.1576	5.66537	6.22827	6.5532	5.68918	6.14133	6.43499	6.97718
Cfa.6322.1.S1_at	COL5A1	collagen, type V, alpha 1	0.604167	1	0.300198	0.719825	0.441675	0.987635	1.14064	1.28312	1.26833	5.14878	4.77093	6.15712	4.40584	4.72138	3.90652	4.98978	3.3056	5.19198	4.75162	4.23962	5.27219	5.77142	5.19432	3.99504	4.77561	4.9051	4.77093	4.77162	5.47232	5.58141	5.22143	4.77093	5.03833	6.12705	4.07874
Cfa.6326.1.A1_s_at	ADAMTS2	ADAM metallopeptidase with thrombospondin type 1 motif, 2	0.956301	1	0.64887	0.935238	0.010223	0.22091	-1.00714	1.05728	1.05728	2.27502	2.15176	2.15176	2.15176	2.15176	2.15176	2.15176	2.15176	2.15176	2.15176	2.15176	2.15176	2.15176	2.15176	2.15176	2.15176	2.15176	2.15176	2.15176	2.69557	2.15176	2.15176	2.15176	2.15176	4.07349	2.15176
Cfa.6403.1.A1_at	ITGB4	integrin, beta 4	0.319508	0.978113	0.140526	0.49737	0.122621	0.625446	-1.15829	-1.23016	1.32421	4.90033	4.85192	4.24301	4.83199	4.15562	4.40548	4.45864	4.15562	4.14678	3.98244	4.15562	4.1374	4.5632	4.15562	4.05575	3.90004	4.10912	4.15562	3.81292	4.39954	3.90004	3.96149	4.18973	4.34969	5.86363	4.10827
Cfa.6578.1.A1_at	LOC102155469	collagen alpha-1(V) chain-like	0.813232	1	0.020854	0.211404	0.847222	1	-1.0084	1.08513	-1.00831	2.16778	2.16778	2.16778	2.27313	2.16778	2.16778	2.16778	2.17616	2.16778	2.16778	2.19889	2.16778	2.16778	2.16778	2.16778	2.16778	2.16778	2.54593	2.18256	2.16778	2.16778	2.16778	2.55447	2.16819	2.16778	2.16778
Cfa.686.1.S1_at	EXT2	exostosin glycosyltransferase 2	0.150239	0.771161	0.092142	0.427974	0.020218	0.261473	1.17491	1.19582	1.38818	8.84776	8.87126	8.7366	8.91416	9.24618	9.06998	9.31278	9.09989	9.02642	8.82364	7.99028	8.94632	9.19731	9.25968	8.91785	9.17701	9.14644	8.61011	9.1173	9.49509	9.04386	9.42427	9.29998	9.49075	9.53042	9.11974
Cfa.7019.1.A1_at	ITGA11	integrin, alpha 11	0.45774	0.983731	0.429599	0.772516	0.539504	0.98767	-1.0028	-1.0028	-1.0028	2.15176	2.15176	2.15176	2.15176	2.15176	2.15176	2.15176	2.15176	2.15176	2.15176	2.15176	2.20022	2.15176	2.15176	2.15176	2.15176	2.15176	2.15176	2.15176	2.15176	2.15176	2.15176	2.15176	2.15176	2.15176	2.15176
Cfa.7264.1.A1_at	LOC481034	collagen alpha-1(XXIV) chain-like	0.333159	0.978113	0.799417	1	0.828762	1	-1.13668	1.03178	1.03497	5.77366	5.21395	5.35578	5.37429	5.17147	5.46233	5.34513	5.65953	4.86133	4.56496	5.32078	5.66383	5.37676	5.18657	4.77681	5.32078	4.98453	6.05166	5.35759	4.71001	5.75958	5.25886	5.01662	5.20446	5.35453	5.53153
Cfa.7605.1.A1_at	LOC100688007 /// ZNF434	collagen alpha-2(I) chain-like /// zinc finger protein 434	0.403813	0.983731	0.017931	0.201842	0.464822	0.987635	-1.16018	-1.5203	-1.17053	8.54459	8.65489	7.63606	8.6535	8.9696	8.44583	8.22813	8.69086	8.7604	8.59896	9.47249	7.90201	8.375	8.83366	8.40517	8.32597	7.72064	7.00982	8.28203	7.61093	8.24003	8.37441	8.13528	7.86839	8.23016	8.85927
Cfa.7986.1.A1_s_at	COL27A1	collagen, type XXVII, alpha 1	0.001968	0.145069	0.001249	0.035162	0.421976	0.987635	-1.95651	-1.94283	-1.20934	4.96372	5.06247	4.38072	4.37321	4.73032	4.38072	4.61759	4.24692	5.88191	5.77618	4.7535	4.65942	4.40404	4.24692	3.38993	4.13482	3.07732	4.29556	3.46323	3.24314	4.02261	4.5497	3.59014	4.1188	4.83283	4.68238
Cfa.8049.1.S1_at	LOC102154014	collagen alpha-1(III) chain-like	0.042262	0.607628	0.076015	0.393953	0.15807	0.708257	-1.31238	-1.24677	-1.25048	4.53075	5.56336	5.60733	5.02051	5.14375	5.23457	4.53603	5.54823	4.69756	5.08678	4.70321	4.52729	4.52729	5.23929	4.45444	4.59981	4.30132	4.69756	4.99592	4.70321	4.70456	4.3655	4.72373	4.68162	4.70321	4.69756
Cfa.8072.1.A1_at	COL5A3	collagen, type V, alpha 3	0.089998	0.667286	0.236625	0.652693	0.690722	1	-1.47805	-1.28644	-1.11381	7.35408	7.97403	7.77786	7.88174	7.77423	7.3839	7.72703	6.83875	7.39179	6.85919	7.19104	7.67854	7.51009	7.05301	6.7054	6.17193	7.17118	6.91661	5.72713	8.24904	7.92074	6.13942	7.78284	7.54823	7.32421	7.11911
Cfa.8342.1.A1_s_at	ADAM11	ADAM metallopeptidase domain 11	0.734062	1	0.167737	0.541533	0.293593	0.987635	-1.08516	-1.37461	-1.37461	5.53837	5.22657	5.02641	5.26831	4.78577	5.37183	5.18697	4.60983	6.5899	6.20626	6.57255	6.28574	5.15683	6.04543	5.94747	5.36904	4.67024	5.69752	4.39119	4.49704	5.3224	5.22657	5.4454	5.04417	4.30292	5.97891
Cfa.8553.1.A1_at	LOC102154387	uncharacterized LOC102154387	0.377606	0.983731	0.994585	1	0.966207	1	-1.19248	-1.00126	-1.01021	5.22398	5.35087	5.05102	4.99257	4.88552	4.07047	4.68749	4.76279	4.95286	4.9989	3.26182	5.30283	4.23853	4.4357	4.8197	4.60429	4.60741	4.68322	4.05919	4.82363	6.0483	4.69324	4.45206	4.69324	4.95604	4.69203
Cfa.8553.1.A1_s_at	ITFG1	integrin alpha FG-GAP repeat containing 1	0.826591	1	0.297556	0.716077	0.06075	0.421097	-1.0392	-1.18978	-1.51489	7.54205	7.55671	7.60791	7.72129	8.08193	7.91679	7.57178	8.06938	7.54269	7.37721	6.96249	8.4601	7.99813	6.65687	8.23268	7.27194	8.06735	7.51615	7.32852	7.45683	7.17909	7.99082	7.2296	7.39309	6.25393	7.65792
Cfa.86.1.A1_at	FGFR2IIIC	FGF receptor 2IIIc	0.635955	1	0.363623	0.76474	0.690949	1	-1.01449	1.02645	-1.01475	2.15176	2.15176	2.39566	2.15176	2.15315	2.15985	2.15176	2.15176	2.15176	2.15176	2.15176	2.15176	2.15176	2.15176	2.15176	2.1536	2.15176	2.16634	2.48985	2.15176	2.15176	2.15176	2.15176	2.15176	2.15176	2.15176
Cfa.86.1.S1_at	FGFR2 /// FGFR2IIIC	fibroblast growth factor receptor 2 /// FGF receptor 2IIIc	0.820473	1	0.151636	0.513316	0.368671	0.987635	1.0184	-1.11707	-1.09236	2.15176	2.35067	2.15176	2.75647	2.15176	2.15176	2.55516	2.86135	2.15176	2.15176	2.15176	2.15176	2.54167	2.68926	2.15445	2.15176	2.15176	2.15176	2.15176	2.15176	2.15176	2.15176	2.15176	2.24857	2.15176	2.15176
Cfa.866.1.S1_at	IL13RA1	interleukin 13 receptor, alpha 1	0.839713	1	0.350543	0.754522	0.010643	0.22091	1.01467	1.06584	1.27195	2.15176	2.15176	2.15176	2.15176	2.15176	2.15176	2.15176	2.15176	2.15176	2.15176	2.15176	2.15176	2.25026	2.15176	2.15176	2.15176	2.15834	2.15176	2.15176	2.48811	2.15968	2.15176	2.35939	3.19289	2.15176	2.15176
Cfa.8681.1.A1_at	FNDC8	fibronectin type III domain containing 8	0.347035	0.979602	0.263007	0.67653	0.883288	1	1.00566	1.00636	-1.00106	2.15176	2.15176	2.15176	2.15176	2.15176	2.16982	2.152	2.15176	2.15176	2.15176	2.15176	2.15176	2.15176	2.15176	2.15176	2.15176	2.20008	2.15176	2.15176	2.15176	2.15176	2.21575	2.15176	2.15176	2.15176	2.15176
Cfa.9040.1.A1_at	FLRT2	fibronectin leucine rich transmembrane protein 2	0.532522	1	0.578364	0.893037	0.697857	1	-1.11264	-1.09329	1.0836	2.28316	2.16949	2.28316	2.28316	4.40071	2.32244	2.54528	2.28316	2.33835	2.28316	2.28316	2.31431	2.23639	2.28316	2.28316	2.19103	2.64866	2.28316	2.28756	2.7025	2.28316	2.28316	2.28316	2.72719	2.90452	2.16317
Cfa.9522.1.A1_at	FNDC9	fibronectin type III domain containing 9	0.270017	0.943897	0.676127	0.947044	0.288093	0.985199	1.46566	-1.14385	-1.56214	6.2735	3.71552	4.68679	4.6654	4.72763	3.44978	5.72919	4.38578	3.71552	4.9885	3.79474	6.51435	4.25323	5.37464	4.99054	6.82124	4.92091	3.80624	3.95005	4.41005	4.69936	4.25792	6.03634	3.57586	3.97963	4.67563
Cfa.9732.1.A1_at	HAPLN1	hyaluronan and proteoglycan link protein 1	0.67419	1	0.009273	0.1419	0.741737	1	1.12271	-2.06786	-1.11621	5.58863	5.71911	5.80654	6.40609	4.33333	4.47107	4.49135	5.10354	4.47107	5.09304	4.01024	4.18927	4.47107	4.65681	5.63354	4.61282	6.32869	4.53225	4.47107	2.78093	3.573	4.6284	3.56717	4.65028	5.34124	4.45346
CfaAffx.10020.1.S1_at	COL6A6	collagen, type VI, alpha 6	0.987543	1	0.758193	1	0.989727	1	-1.00001	1.00024	-1.00001	2.15176	2.15176	2.15176	2.15176	2.15198	2.15176	2.15176	2.15176	2.15176	2.15176	2.15176	2.15176	2.15176	2.15176	2.15176	2.15176	2.15176	2.15176	2.15176	2.15176	2.15176	2.15176	2.15398	2.15176	2.15176	2.15176
CfaAffx.10023.1.S1_at	LOC610614	collagen alpha-4(VI) chain-like	0.382537	0.983731	0.353112	0.754522	0.470253	0.987635	-1.02201	-1.02201	-1.02201	2.15176	2.15176	2.15176	2.20018	2.15176	2.15176	2.15176	2.15176	2.15176	2.15176	2.48023	2.15176	2.15176	2.15176	2.15176	2.15176	2.15176	2.15176	2.15176	2.15176	2.15176	2.15176	2.15176	2.15176	2.15176	2.15176
CfaAffx.10041.1.S1_s_at	COL6A5	collagen, type VI, alpha 5	0.446822	0.983731	0.444494	0.783122	0.529597	0.987635	-1.03482	-1.03284	-1.03482	2.15176	2.15176	2.15176	2.15176	2.15176	2.15176	2.15176	2.74425	2.15176	2.15176	2.15176	2.15176	2.15176	2.15176	2.15176	2.15176	2.15176	2.16828	2.15176	2.15176	2.15176	2.15176	2.15176	2.15176	2.15176	2.15176
CfaAffx.10085.1.S1_s_at	COL4A1	collagen, type IV, alpha 1	0.072028	0.625692	0.458389	0.799469	0.871616	1	1.54968	1.17874	-1.04707	8.08878	7.84507	7.9321	7.77315	6.84103	7.54632	7.338	7.07862	8.49246	8.62123	9.77679	8.01078	8.61133	9.09665	8.22128	8.31669	8.64075	8.67618	8.0883	8.34449	7.24201	8.16547	8.57919	8.39965	7.67506	7.56231
CfaAffx.10091.1.S1_s_at	COL4A2	collagen, type IV, alpha 2	0.269447	0.943897	0.526593	0.842342	0.121539	0.623851	1.19313	1.09881	-1.35571	6.18665	5.68491	5.95016	6.1836	5.91249	6.07191	5.47478	5.39515	6.74812	6.79867	6.89177	6.7031	6.23633	6.81041	6.20514	6.67218	6.1836	6.61039	6.20514	6.19135	6.09692	6.21929	6.49319	6.1836	5.21152	5.78806
CfaAffx.10334.1.S1_at	ADAM33	ADAM metallopeptidase domain 33	0.623354	1	0.237984	0.652693	0.678034	1	-1.14216	1.35525	1.35525	2.55596	2.61398	2.75908	2.75696	2.75696	2.71368	2.71368	2.75696	3.0933	2.92423	2.75696	4.90063	2.75696	2.80898	2.66757	2.75696	2.76003	5.77159	2.75696	2.75885	3.52449	2.75696	2.71368	2.71368	2.75696	2.76566
CfaAffx.10355.1.S1_at	FGF1	fibroblast growth factor 1 (acidic)	0.211311	0.893702	0.037279	0.275255	0.021594	0.265341	1.24354	1.42231	1.66075	7.26979	7.24579	7.1743	7.44907	7.69763	8.03326	7.68826	7.14337	6.78775	6.83084	7.76366	8.39551	8.00317	8.06048	7.43856	8.25291	7.10013	7.96525	7.14578	7.88975	8.26955	8.10254	8.4162	7.81324	8.57795	8.17411
CfaAffx.10700.1.S1_at	B4GALNT4	beta-1,4-N-acetyl-galactosaminyl transferase 4	0.231726	0.919865	0.074506	0.393953	0.024993	0.285483	-1.2589	-1.38974	-1.7257	7.9275	7.65047	7.2504	7.33836	6.85607	6.85756	6.88387	6.47843	8.46115	7.7279	8.06061	7.85399	7.29067	7.14871	7.14871	7.49657	6.48212	6.99202	7.39398	6.15518	6.85934	6.95309	7.47068	6.35441	6.6761	6.94452
CfaAffx.10739.1.S1_s_at	B3GALTL	beta 1,3-galactosyltransferase-like	0.651106	1	0.206012	0.607625	0.347504	0.987635	1.06592	-1.18576	-1.17594	5.17506	5.0679	4.97654	4.69086	4.36369	5.75232	6.01125	5.24864	5.07729	5.08619	4.75621	4.71104	5.4988	4.94294	5.52658	4.69774	5.17652	4.77659	4.7491	4.76648	4.66614	4.90909	5.11627	4.41123	4.99429	5.1223
CfaAffx.10823.1.S1_at	MMP17	matrix metallopeptidase 17 (membrane-inserted)	0.348954	0.979602	0.427546	0.771319	0.287324	0.985199	1.14396	-1.11262	-1.20421	5.52359	5.25804	5.19982	5.59144	5.25804	5.56502	4.69301	5.31098	6.05354	5.28999	5.72403	6.4692	6.09496	5.77936	5.89214	5.42375	5.2536	5.48326	5.3852	5.54655	5.27447	4.87709	5.47802	4.86887	5.553	5.25804
CfaAffx.1090.1.S1_at	MMP19	matrix metallopeptidase 19	0.838502	1	0.073634	0.392878	0.696762	1	1.06001	1.64589	1.14489	2.15176	2.15176	2.15176	2.15176	2.15176	2.15176	2.15176	2.15176	2.15176	2.15176	2.15176	2.15176	2.15176	2.4396	2.15176	2.15176	2.28434	2.15176	2.39927	6.14155	2.19565	2.18374	2.15176	2.7374	2.15176	2.15176
CfaAffx.10985.1.S1_s_at	HSD17B12	hydroxysteroid (17-beta) dehydrogenase 12	0.443317	0.983731	0.049253	0.320388	0.689466	1	1.11739	-1.32017	-1.07232	10.5248	10.5801	10.8414	10.7945	10.7373	10.6832	10.5722	10.9255	9.8594	10.1712	9.97517	9.91438	10.6568	10.2037	10.839	10.2	11.2259	9.95862	10.1672	10.6014	9.4694	10.3444	9.84432	10.6127	10.0427	10.4373
CfaAffx.110.1.S1_at	APBB2	amyloid beta (A4) precursor protein-binding, family B, member 2	0.592062	1	0.016557	0.197461	0.151952	0.689296	1.08711	1.45326	1.3183	7.18308	8.10872	7.51789	8.43734	7.61834	8.33237	8.47503	8.26236	7.65015	7.69773	7.7141	7.94701	8.33818	8.06705	7.87769	7.58062	8.29902	8.96954	7.78371	9.11445	8.4968	7.87556	8.46774	8.60106	8.27916	8.05184
CfaAffx.11102.1.S1_at	ADAMTS9	ADAM metallopeptidase with thrombospondin type 1 motif, 9	1	1	1	1	1	1	1	1	1	2.15176	2.15176	2.15176	2.15176	2.15176	2.15176	2.15176	2.15176	2.15176	2.15176	2.15176	2.15176	2.15176	2.15176	2.15176	2.15176	2.15176	2.15176	2.15176	2.15176	2.15176	2.15176	2.15176	2.15176	2.15176	2.15176
CfaAffx.11301.1.S1_at	SHISA2	collagen alpha-1(II) chain-like	0.386154	0.983731	0.091427	0.427974	0.185473	0.78753	-1.03798	-1.07236	-1.07236	2.54626	2.54626	2.54626	2.73255	2.51387	2.82861	2.67241	2.54626	2.54626	3.03305	2.54626	2.70648	2.54626	2.71095	2.54626	2.61662	2.54626	2.54626	2.54626	2.54626	2.54626	2.54626	2.54626	2.54626	2.54626	2.54626
CfaAffx.11464.1.S1_at	CSGALNACT2	chondroitin sulfate N-acetylgalactosaminyltransferase 2	0.214936	0.893702	0.033414	0.26646	0.012915	0.226203	1.20353	1.36207	1.60876	5.41434	4.20891	5.19931	5.15677	4.92376	5.53608	5.27823	5.65048	5.42822	5.12299	5.77802	4.98053	5.80872	5.76167	5.0479	5.20976	5.624	5.42822	5.86653	6.1734	5.43706	5.82289	5.28555	5.81598	6.48306	5.42822
CfaAffx.11478.1.S1_at	ITGB7	integrin, beta 7	0.47831	0.983731	0.770263	1	0.066465	0.438234	-1.19476	1.07092	1.78119	5.19052	4.55275	4.00664	3.82137	6.04925	4.51943	4.93715	5.12434	4.06543	4.76193	4.77994	4.77994	3.62096	5.1753	3.9389	4.77994	4.77994	3.97307	3.70862	5.02737	5.84978	4.8001	5.52851	5.12017	6.2607	5.26483
CfaAffx.11617.1.S1_at	FGF9	fibroblast growth factor 9	0.621559	1	0.211021	0.611207	0.313722	0.987635	-1.06027	-1.15189	-1.15733	8.4568	8.38253	7.81406	8.57162	8.01842	8.80265	8.20317	8.39442	8.92099	8.61532	8.71528	8.5558	8.6629	7.90508	8.24419	8.78828	8.24867	8.46906	8.1525	7.84819	8.57322	7.9745	8.48403	8.08893	8.06796	8.57346
CfaAffx.12696.1.S1_at	LOC486076	disintegrin and metalloproteinase domain-containing protein 29-like	0.736864	1	0.260785	0.67653	0.781631	1	-1.0014	1.00447	1.00447	2.176	2.15176	2.15176	2.15176	2.15176	2.15176	2.15176	2.15176	2.15176	2.15176	2.15176	2.15176	2.15176	2.15176	2.15176	2.15176	2.15176	2.15176	2.15176	2.15176	2.2025	2.15176	2.15176	2.15176	2.15176	2.15176
CfaAffx.12727.1.S1_at	B3GNT4	UDP-GlcNAc:betaGal beta-1,3-N-acetylglucosaminyltransferase 4	0.263484	0.937219	0.003425	0.07314	0.049995	0.382508	1.12154	1.3598	1.2856	4.90663	4.89335	4.91542	4.45341	5.1732	5.05127	5.05169	5.05169	5.05127	4.86643	5.01498	4.87035	5.05127	5.19063	5.00459	5.30037	4.98875	5.2298	5.49476	5.12405	6.29395	5.11599	5.05169	5.40653	5.04439	5.46134
CfaAffx.12778.1.S1_s_at	MMP24	matrix metallopeptidase 24 (membrane-inserted)	0.405015	0.983731	0.55346	0.869875	0.518	0.987635	1.1404	1.09142	-1.13122	3.79686	2.94469	3.54778	3.30342	3.50751	3.58314	2.93403	2.94469	3.50751	3.50751	4.12967	3.73479	3.61365	3.50751	3.93222	3.91659	3.24507	3.50751	3.56828	2.92569	2.94796	3.98584	4.54278	3.38567	2.92569	3.5154
CfaAffx.12805.1.S1_at	CHST2	carbohydrate (N-acetylglucosamine-6-O) sulfotransferase 2	0.028803	0.530884	0	0.011418	0.100343	0.577153	-1.44307	-1.89022	-1.38583	6.68013	6.95049	6.75094	6.63055	7.49645	6.58742	6.69665	6.49639	6.82227	7.11548	6.68824	7.63673	5.74294	6.64961	6.47044	6.82409	6.06376	6.64835	5.66794	5.47109	5.27736	6.05392	6.64587	6.27633	6.27814	6.67121
CfaAffx.12974.1.S1_s_at	PLOD2	procollagen-lysine, 2-oxoglutarate 5-dioxygenase 2	0.860432	1	0.720313	0.973885	0.46657	0.987635	-1.01656	-1.03195	-1.08648	10.0169	10.2365	9.97664	9.76663	10.0949	10.4684	10.3178	10.1502	9.91688	10.0999	10.4955	9.68948	9.99477	10.1515	10.0691	10.1778	10.0008	9.76785	10.1723	9.46786	10.3825	10.1513	10.4007	9.98852	10.0286	9.93137
CfaAffx.1312.1.S1_s_at	B4GALT7	xylosylprotein beta 1,4-galactosyltransferase, polypeptide 7	0.991221	1	0.557259	0.874153	0.449662	0.987635	-1.00117	1.06036	1.10264	5.89627	5.51543	5.57819	5.97995	6.25551	5.49026	5.76934	5.59659	5.96926	5.72403	5.39557	5.9368	5.7147	5.52141	6.25754	5.74857	5.54404	5.40348	5.74255	6.34661	6.00636	5.60454	5.95734	5.66265	5.79187	6.24514
CfaAffx.13145.1.S1_at	EXTL3	exostosin-like glycosyltransferase 3	0.498346	0.993189	0.116724	0.453068	0.297008	0.987635	-1.09131	-1.2148	-1.17867	2.35432	2.98999	2.37005	3.82737	2.35432	2.70268	2.35432	2.71004	2.35432	2.35432	2.89433	2.35432	2.35432	2.35432	2.35432	3.12757	2.35432	2.35432	2.35432	2.35432	2.35432	2.35432	2.35432	2.35432	2.485	2.35432
CfaAffx.1328.1.S1_s_at	COL23A1	collagen, type XXIII, alpha 1	0.337388	0.979602	0.184098	0.569861	0.119292	0.620166	-1.31896	-1.43842	-1.74133	5.71711	5.1494	5.76162	5.52642	5.69933	6.60148	5.75313	5.53537	5.84551	6.69201	7.04037	6.66702	5.6986	6.50117	6.17389	5.67626	3.94842	6.24797	5.21538	4.09192	5.90042	5.68425	5.70756	4.74245	4.36556	6.48862
CfaAffx.1345.1.S1_at	B4GALNT1	beta-1,4-N-acetyl-galactosaminyl transferase 1	0.076105	0.625692	0.076351	0.393953	0.927006	1	-1.26611	-1.24787	-1.01436	5.47008	4.79041	4.79041	4.79041	4.79041	4.79247	4.95023	4.79041	5.60574	5.62085	4.79041	5.61622	4.79041	4.79041	4.54788	5.02388	4.47794	4.77201	5.14133	4.19769	4.79041	4.79041	4.79041	4.79041	4.79041	5.55699
CfaAffx.13537.1.S1_s_at	MMP15	matrix metallopeptidase 15 (membrane-inserted)	0.317877	0.978113	0.288344	0.704881	0.408454	0.987635	-1.0267	-1.0267	-1.0267	2.15176	2.27285	2.15176	2.15176	2.15176	2.15176	2.15176	2.15176	2.15176	2.15176	2.48682	2.15176	2.15176	2.15176	2.15176	2.15176	2.15176	2.15176	2.15176	2.15176	2.15176	2.15176	2.15176	2.15176	2.15176	2.15176
CfaAffx.13539.1.S1_s_at	TGIF2	TGFB-induced factor homeobox 2	0.491184	0.983731	0.42469	0.771319	0.535158	0.987635	-1.03036	-1.03317	-1.03317	2.60435	2.58537	2.58537	2.58537	2.58537	2.58537	2.58537	2.58537	2.58537	3.13142	2.58537	2.58537	2.58537	2.7155	2.47493	2.58537	2.58537	2.58537	2.58537	2.58537	2.58537	2.58537	2.58537	2.58537	2.58537	2.58537
CfaAffx.13557.1.S1_s_at	APP	amyloid beta (A4) precursor protein	0.003044	0.176325	0.012219	0.167956	0.028599	0.297375	-1.73843	-1.53154	-1.60379	12.932	12.8704	13.0909	13.3984	12.3008	12.4934	12.1503	11.771	13.0036	13.2895	13.4416	12.6594	12.1406	12.3126	12.2363	11.6106	11.628	12.3485	11.9369	12.0989	12.1226	12.1184	12.3856	11.3028	12.5742	12.4288
CfaAffx.13582.1.S1_at	ADAMTS1	ADAM metallopeptidase with thrombospondin type 1 motif, 1	0.113724	0.695614	0.0045	0.091243	0.955996	1	1.51274	2.10794	2.10794	5.24127	4.73904	4.80138	4.27076	3.92614	3.71295	5.18866	4.08273	4.3919	3.8521	5.90126	5.26041	4.82033	6.97041	4.9035	4.62762	4.73419	5.75835	5.29973	6.23074	6.31308	5.40357	5.13383	4.35999	4.84651	4.7093
CfaAffx.13587.1.S1_at	ADAMTS5	ADAM metallopeptidase with thrombospondin type 1 motif, 5	0.55696	1	0.878048	1	0.260714	0.961086	-1.0683	1.01629	1.01629	2.491	2.51661	3.19538	2.96639	2.4578	3.0237	2.54278	2.51661	2.27581	2.51661	2.55453	2.51661	2.51661	2.46148	2.51661	2.51661	2.66787	2.51661	2.51661	2.45611	2.59783	2.51661	3.32297	2.27581	3.39336	2.89529
CfaAffx.13638.1.S1_s_at	VCAN	versican	0.076379	0.625692	0.366768	0.76474	0.724777	1	1.33007	-1.14208	1.06864	5.95046	5.84408	5.09491	5.17861	5.3206	6.06304	6.35965	5.71841	5.8985	5.71841	5.48043	5.07464	6.36292	6.25981	5.97515	5.5371	6.1316	5.81584	5.26473	5.65169	4.76863	5.64862	5.55136	5.84872	5.02715	6.33688
CfaAffx.13859.1.S1_at	LOC477481	disintegrin and metalloproteinase domain-containing protein 1a-like	0.448285	0.983731	0.419924	0.771319	0.530927	0.987635	-1.00729	-1.00729	-1.00729	2.15176	2.15176	2.15176	2.27755	2.15176	2.15176	2.15176	2.15176	2.15176	2.15176	2.15176	2.15176	2.15176	2.15176	2.15176	2.15176	2.15176	2.15176	2.15176	2.15176	2.15176	2.15176	2.15176	2.15176	2.15176	2.15176
CfaAffx.14019.1.S1_at	FGF5	fibroblast growth factor 5	0.090182	0.667286	0.150725	0.513316	0.75098	1	1.32227	1.24666	1.06339	3.08884	4.02875	4.02875	4.30425	4.0121	4.02875	3.99233	4.02875	4.02875	3.7749	4.02875	4.03491	4.4745	4.71848	4.02875	4.28898	4.24596	4.02875	5.33554	3.51696	3.6819	4.02875	5.00643	4.02875	3.74117	4.34105
CfaAffx.14107.1.S1_at	MMP16	matrix metallopeptidase 16 (membrane-inserted)	0.29443	0.978113	0.91916	1	0.59078	1	1.16975	1.01418	1.10144	8.28723	8.44816	7.59568	7.72635	7.73406	8.44265	8.4593	8.73993	8.65253	8.41165	9.19162	8.46546	8.50218	8.4593	8.52514	8.51649	8.85896	8.17627	8.71792	7.84797	7.95432	8.4574	9.04531	8.53821	8.4593	8.4593
CfaAffx.14303.1.S1_at	ADAM7	ADAM metallopeptidase domain 7	0.485754	0.983731	0.458357	0.799469	0.564726	1	-1.00144	-1.00144	-1.00144	2.15176	2.15176	2.15176	2.15176	2.15176	2.17662	2.15176	2.15176	2.15176	2.15176	2.15176	2.15176	2.15176	2.15176	2.15176	2.15176	2.15176	2.15176	2.15176	2.15176	2.15176	2.15176	2.15176	2.15176	2.15176	2.15176
CfaAffx.14321.1.S1_at	IL10RB /// LOC100856489	interleukin 10 receptor, beta /// interleukin-10 receptor subunit beta-like	0.002215	0.149728	0	0.00642	0.033973	0.32414	2.1794	2.91352	1.85482	5.72864	5.79738	6.40742	6.34365	6.60092	5.54481	6.4734	6.09363	6.06502	6.1826	5.37293	6.81624	6.09027	7.79139	7.39349	7.08647	7.85246	8.09308	7.08303	8.92907	8.12177	6.86299	6.87993	7.49924	7.13269	6.39856
CfaAffx.14328.1.S1_s_at	ADAM28	ADAM metallopeptidase domain 28	0.383181	0.983731	0.156802	0.522605	0.290336	0.985199	1.17209	1.27845	1.27845	3.84929	3.84929	3.76346	4.13456	3.74863	4.11712	3.8512	4.1386	3.84929	3.73478	3.84929	3.85119	3.8829	3.91133	3.68352	4.44895	4.69231	4.64004	4.35144	4.25548	4.48841	3.91197	3.84738	5.76805	3.1078	3.82296
CfaAffx.14369.1.S1_at	HPSE	heparanase	0.933585	1	0.113371	0.448506	0.187584	0.792349	1.01268	1.26039	1.2795	2.91992	2.28944	2.65452	2.65452	2.65452	2.65452	2.65452	2.6599	2.65452	2.80492	2.40395	2.65452	2.75973	2.65452	2.65452	2.65452	2.55918	2.65452	2.65452	4.56048	2.65452	2.65452	2.65452	2.8034	3.47593	2.70235
CfaAffx.14426.1.S1_at	CHST14	carbohydrate (N-acetylgalactosamine 4-0) sulfotransferase 14	0.807656	1	0.054565	0.32826	0.853817	1	-1.00233	1.01816	-1.00214	2.15215	2.15215	2.15215	2.15215	2.15215	2.15215	2.15332	2.15215	2.18523	2.15215	2.15215	2.15818	2.15215	2.15215	2.15215	2.15215	2.15215	2.15215	2.15215	2.15215	2.15215	2.19956	2.28069	2.15298	2.15215	2.15215
CfaAffx.14496.1.S1_at	ST3GAL6	ST3 beta-galactoside alpha-2,3-sialyltransferase 6	0.429257	0.983731	0.774745	1	0.083019	0.506229	-1.14305	-1.04622	1.4411	6.73467	6.6581	7.10258	6.96907	6.96681	7.04136	7.72027	7.15045	6.69127	7.05569	6.54996	6.56388	7.14601	6.65094	6.66816	6.20275	7.03611	6.77532	6.85678	7.58637	6.21559	6.78847	6.98839	7.40666	8.4463	6.52956
CfaAffx.14626.1.S1_s_at	PTPRT	protein tyrosine phosphatase, receptor type, T	0.67278	1	0.390457	0.771319	0.400936	0.987635	-1.04018	-1.07866	-1.10029	2.16145	2.1656	2.25671	2.16135	2.15596	2.16155	2.16145	2.16155	2.38441	2.16145	2.34504	3.38398	2.16135	2.35602	2.24045	2.16575	2.3175	2.34068	2.16145	2.16145	2.15596	2.16135	2.19392	2.16155	2.18397	2.15596
CfaAffx.14797.1.S1_at	CHST1	carbohydrate (keratan sulfate Gal-6) sulfotransferase 1	0.586322	1	0.523161	0.841936	0.279935	0.985199	1.02791	-1.03084	-1.06923	2.36989	2.36989	2.36989	2.36989	2.36989	2.36989	2.36989	2.36989	2.36989	2.36989	2.36989	2.89577	2.36989	2.78757	2.36989	2.36989	2.36989	2.36989	2.36989	2.36989	2.36989	2.36989	2.36989	2.21164	2.36989	2.36989
CfaAffx.14824.1.S1_at	HPSE2	heparanase 2	1	1	0.006541	0.113095	0.93263	1	1	1.19927	1.00671	2.15176	2.15176	2.15176	2.15176	2.15176	2.15176	2.15176	2.15176	2.15176	2.15176	2.15176	2.15176	2.15176	2.15176	2.15176	2.15176	2.15176	2.78558	2.15176	2.22983	2.18225	2.15176	2.9823	2.15176	2.18072	2.15176
CfaAffx.15309.1.S1_at	FGF17	fibroblast growth factor 17	0.916713	1	0.494205	0.8281	0.600013	1	-1.00976	-1.06179	-1.06103	2.15314	2.15314	2.15314	2.15314	2.15314	2.15401	2.15314	2.15314	2.15314	2.15314	3.32016	2.15314	2.15327	2.15314	2.15381	2.15314	2.5689	2.21811	2.15314	2.15314	2.15314	2.15314	2.15314	2.18872	2.15314	2.15314
CfaAffx.15539.1.S1_s_at	LOC102156355 /// LOC102157106	collagen alpha-1(III) chain-like /// collagen alpha-1(I) chain-like	1	1	1	1	1	1	1	1	1	2.21169	2.21169	2.21169	2.21169	2.21169	2.21169	2.21169	2.21169	2.21169	2.21169	2.21169	2.21169	2.21169	2.21169	2.21169	2.21169	2.21169	2.21169	2.21169	2.21169	2.21169	2.21169	2.21169	2.21169	2.21169	2.21169
CfaAffx.15551.1.S1_at	ITGB6	integrin, beta 6	0.062921	0.608985	1	1	0.628954	1	1.01984	1	1.00598	2.15176	2.15176	2.15176	2.15176	2.15176	2.15176	2.15176	2.15176	2.15176	2.15176	2.15176	2.15176	2.15176	2.29345	2.15176	2.15176	2.15176	2.15176	2.15176	2.15176	2.15176	2.15176	2.15176	2.15176	2.17757	2.15176
CfaAffx.15567.1.S1_s_at	NFASC	neurofascin	0.022676	0.497036	0.002983	0.06911	0.056793	0.400511	-1.84283	-2.18439	-1.83751	5.74894	4.73406	5.35142	4.44667	4.23973	5.18438	3.80871	3.78014	5.96589	6.1381	6.50638	5.11683	4.30768	4.66787	3.78014	4.03177	4.22846	3.56275	4.27887	3.71716	3.75894	4.35565	4.07388	3.775	4.56818	4.27887
CfaAffx.15645.1.S1_at	ADAMTS15	ADAM metallopeptidase with thrombospondin type 1 motif, 15	0.636088	1	0.614568	0.906208	0.696161	1	-1.0005	-1.0005	-1.0005	2.15176	2.15176	2.15176	2.15176	2.15176	2.15176	2.15176	2.15176	2.15176	2.16041	2.15176	2.15176	2.15176	2.15176	2.15176	2.15176	2.15176	2.15176	2.15176	2.15176	2.15176	2.15176	2.15176	2.15176	2.15176	2.15176
CfaAffx.15656.1.S1_at	ADAMTS8	ADAM metallopeptidase with thrombospondin type 1 motif, 8	0.006098	0.309072	0.472261	0.806151	0.926939	1	1.07726	1.01703	1.01703	2.15176	2.15176	2.15176	2.15176	2.15176	2.15176	2.15176	2.15176	2.17214	2.15176	2.15176	2.15176	2.15176	2.44214	2.15176	2.15176	2.4067	2.15176	2.15176	2.25196	2.20788	2.15176	2.15176	2.16882	2.15176	2.15176
CfaAffx.15775.1.S1_at	B3GALT5	UDP-Gal:betaGlcNAc beta 1,3-galactosyltransferase, polypeptide 5	0.28112	0.959314	0.256109	0.67653	0.452079	0.987635	-1.59821	-1.59162	-1.48291	2.234	2.234	2.234	2.23505	7.28047	2.234	5.37241	2.234	2.23104	2.234	2.234	2.35157	2.23104	2.234	2.234	2.234	2.31325	2.40932	2.234	2.26825	2.234	2.234	2.15176	2.23104	2.60681	2.234
CfaAffx.15873.1.S1_s_at	APLP2	amyloid beta (A4) precursor-like protein 2	0.863506	1	0.520668	0.841415	0.182776	0.783993	1.01886	1.06807	-1.19616	12.5037	12.3153	12.2125	12.1737	12.7137	12.4291	12.2135	12.3723	12.3645	12.3187	12.3709	12.7281	12.8619	12.3067	12.1948	12.6861	12.0502	12.4904	12.6984	12.7347	12.1246	12.1281	12.7518	12.6553	11.5286	12.2198
CfaAffx.16247.1.S1_s_at	APBA2	amyloid beta (A4) precursor protein-binding, family A, member 2	0.333616	0.978113	0.009158	0.1419	0.399794	0.987635	-1.22353	-1.72793	-1.23677	8.34364	8.10877	7.74571	7.78766	7.206	8.02417	7.82358	6.94569	8.47802	8.19844	8.03025	8.19943	7.8563	7.45509	8.12089	8.25028	6.40025	7.66456	6.91159	6.50126	6.83501	6.84452	7.95446	7.19573	7.25042	8.35695
CfaAffx.16277.1.S1_at	ST3GAL4	ST3 beta-galactoside alpha-2,3-sialyltransferase 4	0.478444	0.983731	0.334023	0.74532	0.376167	0.987635	-1.23591	-1.31325	1.37951	7.53652	7.91604	8.00845	8.3436	7.5207	7.61894	8.15649	7.57314	7.35496	7.14957	6.1789	6.35536	7.86485	6.88794	6.45721	6.42379	8.2186	6.10147	5.71026	8.47191	7.14347	7.28872	7.78167	7.26389	8.88056	7.67617
CfaAffx.16282.1.S1_s_at	ADAMTS16	ADAM metallopeptidase with thrombospondin type 1 motif, 16	0.794242	1	0.280242	0.703868	0.278871	0.985199	-1.04486	-1.18866	-1.18866	3.60645	2.31071	2.44932	2.30005	2.31071	2.31071	2.26717	2.31071	4.09613	2.37414	2.31071	2.31071	2.34098	2.46754	3.15244	2.31071	2.31071	2.31071	2.39575	2.28106	2.37379	2.31071	2.31071	2.22903	2.23113	2.31071
CfaAffx.16322.1.S1_at	FNDC5	fibronectin type III domain containing 5	0.580719	1	0.019683	0.209245	0.003763	0.20343	1.0785	-1.37456	-1.69641	8.40022	8.65128	8.3701	8.59495	8.35801	8.49903	8.20683	8.77275	8.69957	8.86243	8.80928	8.95746	8.62614	8.70894	8.96826	8.99518	8.23908	8.20969	8.8397	7.51768	7.56639	8.19261	8.51108	7.64419	7.37698	8.48684
CfaAffx.16537.1.S1_at	CHSY1	chondroitin sulfate synthase 1	0.053943	0.608985	0.049777	0.320388	0.029397	0.297375	1.46651	1.44294	1.70081	4.64529	3.58605	3.69009	4.92455	4.21836	4.81225	4.631	3.989	3.57867	4.71861	3.65437	3.64104	4.92341	5.06498	4.74531	4.51202	4.38674	5.29985	4.75387	4.76636	4.99078	4.36929	4.03859	5.87352	4.4535	4.49396
CfaAffx.16660.1.S1_at	HYAL2	hyaluronoglucosaminidase 2	0.318909	0.978113	0.412939	0.771319	0.518513	0.987635	-1.11653	-1.08843	-1.08983	4.95691	5.16883	4.94873	4.65354	5.4128	4.52446	4.62713	4.53674	4.50264	5.19162	4.4939	4.50264	4.42081	4.53674	5.09294	4.57594	4.54512	4.50495	4.50882	4.50264	4.50264	5.0766	4.93084	4.89273	4.391	4.72396
CfaAffx.16676.1.S1_at	HYAL3 /// IFRD2	hyaluronoglucosaminidase 3 /// interferon-related developmental regulator 2	0.014228	0.382418	0.79676	1	0.247596	0.929633	1.05584	-1.00502	-1.02987	3.68943	3.73344	3.71461	3.73344	3.73344	3.73344	3.73344	3.73344	3.83431	3.73344	3.73344	3.73344	3.73344	3.77471	3.96768	3.73344	3.86572	3.76814	3.73344	3.74602	3.73344	3.66185	3.73344	3.73344	3.73344	3.61557
CfaAffx.16680.1.S1_s_at	HYAL3	hyaluronoglucosaminidase 3	0.346322	0.979602	0.99166	1	0.074654	0.473005	1.0235	-1.00024	1.05627	2.16212	2.15176	2.15176	2.15176	2.15224	2.15176	2.1526	2.1562	2.15176	2.28302	2.15176	2.15176	2.3469	2.18559	2.15176	2.15176	2.15176	2.15176	2.15176	2.18179	2.15176	2.19335	2.15176	2.42554	2.15176	2.15176
CfaAffx.16698.1.S1_at	FGF3	fibroblast growth factor 3	0.47775	0.983731	0.418641	0.771319	0.529786	0.987635	-1.01649	-1.01769	-1.01769	2.15176	2.15176	2.15176	2.15176	2.15176	2.15176	2.15176	2.15176	2.15176	2.15176	2.15176	2.45537	2.1518	2.15176	2.15176	2.15176	2.16021	2.15176	2.15176	2.15176	2.15176	2.15176	2.15176	2.15176	2.15176	2.15176
CfaAffx.16701.1.S1_at	FGF4	fibroblast growth factor 4	0.059515	0.608985	0.047049	0.315346	0.115184	0.609818	-1.06394	-1.06358	-1.06403	2.15176	2.16253	2.53777	2.25717	2.29448	2.15176	2.33683	2.19604	2.35192	2.15176	2.15176	2.15176	2.15233	2.15176	2.15176	2.15176	2.15176	2.15176	2.15176	2.15176	2.15542	2.15176	2.15176	2.15176	2.15176	2.15176
CfaAffx.16710.1.S1_at	FGF19	fibroblast growth factor 19	0.472908	0.983731	0.445153	0.783122	0.553195	0.99698	-1.00179	-1.00179	-1.00179	2.15176	2.15176	2.15176	2.15176	2.15176	2.18265	2.15176	2.15176	2.15176	2.15176	2.15176	2.15176	2.15176	2.15176	2.15176	2.15176	2.15176	2.15176	2.15176	2.15176	2.15176	2.15176	2.15176	2.15176	2.15176	2.15176
CfaAffx.16761.1.S1_at	ADAMTS17	ADAM metallopeptidase with thrombospondin type 1 motif, 17	0.819554	1	0.209341	0.610893	0.815946	1	-1.00174	1.00921	1.00921	2.15176	2.18909	2.15176	2.15176	2.15176	2.15176	2.15176	2.15176	2.15176	2.15176	2.15176	2.15176	2.15176	2.15474	2.15176	2.15176	2.15176	2.15176	2.15176	2.15176	2.24978	2.15176	2.15176	2.15176	2.15176	2.15176
CfaAffx.16904.1.S1_s_at	TGFB2	transforming growth factor, beta 2	0.414227	0.983731	0.022434	0.219202	0.825298	1	-1.17916	-1.57818	1.05512	7.77583	7.93989	7.84692	8.46735	7.75724	8.22838	8.60136	8.7758	8.792	7.11855	7.54766	8.04101	8.25022	7.12423	8.01987	7.6673	8.12123	7.26007	6.71452	7.93767	6.83559	8.32713	7.42142	7.72229	8.86795	7.86497
CfaAffx.16944.1.S1_at	LOC608067	disintegrin and metalloproteinase domain-containing protein 30-like	0.246255	0.928896	0.249574	0.670214	0.38571	0.987635	-1.01438	-1.0134	-1.0134	2.1587	2.18988	2.17337	2.1587	2.1587	2.1587	2.32084	2.1587	2.18118	2.1587	2.1587	2.1587	2.15176	2.1587	2.1587	2.1587	2.1587	2.1587	2.1587	2.1587	2.1587	2.1587	2.1587	2.1587	2.16065	2.1587
CfaAffx.17101.1.S1_s_at	COL16A1	collagen, type XVI, alpha 1	0.217089	0.893702	0.068171	0.380378	0.151125	0.689296	-1.40994	-1.62724	-1.62832	5.04142	2.57687	2.94989	2.28666	2.22789	2.26968	2.22789	2.22789	4.699	3.71013	2.15176	3.4298	2.15176	2.28666	2.28666	3.09684	2.6161	2.28666	2.22789	2.28666	2.36912	2.22789	2.28666	2.28666	2.28666	2.26624
CfaAffx.1719.1.S1_at	LOX	lysyl oxidase	0.314737	0.978113	0.341513	0.748789	0.359332	0.987635	-1.11853	-1.10454	-1.13158	2.15176	2.19483	2.19519	2.19591	2.19591	2.55755	2.19591	3.26344	2.1582	2.19591	2.19483	3.25586	2.2668	2.19591	2.20301	2.19627	2.31136	2.2476	2.19591	2.19519	2.36887	2.19591	2.31347	2.19483	2.19591	2.26307
CfaAffx.17209.1.S1_at	B3GNT7	UDP-GlcNAc:betaGal beta-1,3-N-acetylglucosaminyltransferase 7	1	1	1	1	1	1	1	1	1	2.15176	2.15176	2.15176	2.15176	2.15176	2.15176	2.15176	2.15176	2.15176	2.15176	2.15176	2.15176	2.15176	2.15176	2.15176	2.15176	2.15176	2.15176	2.15176	2.15176	2.15176	2.15176	2.15176	2.15176	2.15176	2.15176
CfaAffx.17452.1.S1_at	PDGFA	platelet-derived growth factor alpha polypeptide	0.966335	1	0.516269	0.841415	0.399754	0.987635	1.01133	1.17763	1.31617	4.28678	4.74094	4.78948	4.7732	4.74094	4.28654	6.16819	4.42458	4.78106	5.07223	4.41355	4.52499	5.52896	4.64224	4.41355	4.8315	4.41604	5.06437	3.18608	6.3721	4.74094	4.4982	6.05486	4.65452	6.04419	4.74094
CfaAffx.17675.1.S1_at	ITGA10	integrin, alpha 10	1	1	1	1	1	1	1	1	1	2.15176	2.15176	2.15176	2.15176	2.15176	2.15176	2.15176	2.15176	2.15176	2.15176	2.15176	2.15176	2.15176	2.15176	2.15176	2.15176	2.15176	2.15176	2.15176	2.15176	2.15176	2.15176	2.15176	2.15176	2.15176	2.15176
CfaAffx.17725.1.S1_at	COL25A1	collagen, type XXV, alpha 1	0.102712	0.675966	0.138673	0.49737	0.044214	0.361056	-1.14007	-1.11754	-1.22041	5.05716	5.31383	5.5351	5.05716	4.79688	5.26727	4.82619	5.22621	5.38025	5.05716	5.79828	5.07765	4.9699	5.05716	4.91018	5.05716	5.05716	5.07671	5.05059	5.05716	4.90283	5.0771	5.07024	4.78054	4.89849	5.05716
CfaAffx.17802.1.S1_at	B4GALT5	UDP-Gal:betaGlcNAc beta 1,4- galactosyltransferase, polypeptide 5	0.240166	0.923101	0.214345	0.614253	0.363844	0.987635	-1.07951	-1.07909	-1.07388	2.28839	2.32157	2.21874	2.21874	2.21874	2.21874	2.21874	2.21874	2.21874	2.21874	3.05225	2.53054	2.21874	2.21874	2.21591	2.21874	2.21874	2.21874	2.21874	2.21874	2.21874	2.21874	2.21874	2.2397	2.21874	2.21874
CfaAffx.18186.1.S1_at	B3GALT1	UDP-Gal:betaGlcNAc beta 1,3-galactosyltransferase, polypeptide 1	0.10894	0.695614	0.058391	0.345659	0.932799	1	-1.18625	-1.21128	-1.01064	3.56219	2.9442	2.98852	3.38982	2.72465	3.05361	2.93146	3.57321	3.088	3.90398	3.02299	3.39726	2.93783	3.09461	2.93783	2.9412	2.93146	2.93146	2.94462	2.9412	2.93783	2.93146	2.9442	2.94908	3.71227	2.93783
CfaAffx.18412.1.S1_s_at	TGIF1	TGFB-induced factor homeobox 1	0.113541	0.695614	0	0.021471	0.002911	0.181595	1.54269	2.66643	2.90443	4.65117	5.74049	5.34825	4.57742	5.52955	4.28676	5.73954	4.7412	5.13097	4.61275	6.1203	4.28676	6.1129	5.93068	5.44263	4.28676	6.67309	5.98507	6.47077	7.91671	6.26509	6.48264	5.75174	6.53577	7.359	5.91128
CfaAffx.18413.1.S1_s_at	COL18A1	collagen, type XVIII, alpha 1	0.738778	1	0.035753	0.275255	0.272272	0.985199	1.05636	1.40602	1.24812	3.72008	3.84842	3.84842	3.84842	4.21002	2.89311	4.06037	3.84842	3.84842	3.71483	3.84842	3.64223	3.84842	3.84842	3.8898	3.84842	3.84842	4.08447	3.84842	4.12624	3.90025	3.84842	5.80744	3.8769	4.56672	3.84842
CfaAffx.18514.1.S1_at	LAMB3	laminin, beta 3	0.447651	0.983731	0.419276	0.771319	0.530351	0.987635	-1.00923	-1.00923	-1.00923	2.30394	2.30394	2.30394	2.30394	2.30394	2.30394	2.30394	2.46292	2.30394	2.30394	2.30394	2.30394	2.30394	2.30394	2.30394	2.30394	2.30394	2.30394	2.30394	2.30394	2.30394	2.30394	2.30394	2.30394	2.30394	2.30394
CfaAffx.18712.1.S1_at	ADAMTSL4	ADAMTS-like 4	0.483527	0.983731	0.70537	0.967999	0.416732	0.987635	-1.04598	1.02295	1.02295	2.7261	2.7261	2.7261	2.7261	2.7261	3.03881	2.7261	2.78377	3.13391	2.7261	2.7261	2.7261	2.7261	2.7261	2.7261	2.7261	2.7261	2.7261	2.7261	2.7261	2.61834	3.41941	2.7261	2.64666	2.7261	2.7261
CfaAffx.19000.1.S1_at	COL6A3	collagen, type VI, alpha 3	0.211094	0.893702	0.655582	0.937702	0.54153	0.98813	1.08468	-1.02717	-1.04861	2.15176	2.20215	2.15176	2.30919	2.15176	2.15176	2.15176	2.67403	2.15176	2.15176	2.15176	2.24345	2.36698	2.15176	2.15176	2.15176	2.86527	2.15176	2.15176	2.15176	2.15176	2.31692	2.16542	2.15176	2.15176	2.15176
CfaAffx.19057.1.S1_at	NDST4	N-deacetylase/N-sulfotransferase (heparan glucosaminyl) 4	0.059017	0.608985	1	1	0.967178	1	1.05137	1	1.00127	2.15176	2.15176	2.15176	2.15176	2.15176	2.15176	2.15176	2.15176	2.15176	2.15176	2.15176	2.15176	2.15176	2.15176	2.51313	2.15176	2.15176	2.15176	2.15176	2.15176	2.15176	2.15176	2.15176	2.15176	2.15726	2.15176
CfaAffx.19125.1.S1_at	NDST3	N-deacetylase/N-sulfotransferase (heparan glucosaminyl) 3	0.228989	0.919865	0.036736	0.275255	0.01386	0.226203	-1.17583	-1.31423	-1.52806	8.36118	8.7555	8.00974	7.92644	7.8719	8.86538	8.31173	8.67145	8.92069	8.87729	8.93868	8.3811	8.37726	8.26282	8.46527	8.19714	7.98374	8.37205	8.32426	7.56704	8.32689	7.87111	8.11889	7.41659	7.90163	8.31945
CfaAffx.1928.1.S1_at	FNDC1	fibronectin type III domain containing 1	0.755843	1	0.335736	0.74532	0.010864	0.22091	-1.02477	1.07447	1.29925	2.2403	2.2403	2.2403	2.2403	2.2403	2.2403	2.2403	2.2403	2.2403	2.2403	2.2403	2.2403	2.15235	2.2403	2.2403	2.2403	2.15176	2.27461	2.63832	2.2403	2.2403	2.42975	2.2403	2.2403	3.37336	2.2403
CfaAffx.19392.1.S1_at	ITGB5	integrin, beta 5	0.347628	0.979602	0.020383	0.209245	0.95092	1	-1.16932	-1.4656	-1.01238	7.22841	7.5678	7.61031	8.04188	7.691	7.31868	7.73256	7.5672	7.33169	7.13869	5.9919	7.27375	7.52363	6.73704	7.00147	7.25591	7.22607	6.91722	6.40182	7.17347	6.08588	7.14902	7.21056	7.60331	7.35011	7.11677
CfaAffx.19426.1.S1_at	MMP26	matrix metallopeptidase 26	1	1	1	1	1	1	1	1	1	2.15176	2.15176	2.15176	2.15176	2.15176	2.15176	2.15176	2.15176	2.15176	2.15176	2.15176	2.15176	2.15176	2.15176	2.15176	2.15176	2.15176	2.15176	2.15176	2.15176	2.15176	2.15176	2.15176	2.15176	2.15176	2.15176
CfaAffx.19625.1.S1_at	LAMA5	laminin, alpha 5	1	1	0.015629	0.195001	1	1	1	1.0433	1	2.15176	2.15176	2.15176	2.15176	2.15176	2.15176	2.15176	2.15176	2.15176	2.15176	2.15176	2.15176	2.15176	2.15176	2.15176	2.15176	2.15176	2.40647	2.15176	2.21823	2.19745	2.15176	2.15176	2.15176	2.15176	2.15176
CfaAffx.19679.1.S1_at	EXTL1	exostosin-like glycosyltransferase 1	0.254984	0.937219	1	1	1	1	1.00118	1	1	2.15176	2.15176	2.15176	2.15176	2.15176	2.15176	2.15176	2.15176	2.15176	2.15176	2.15176	2.15176	2.16027	2.15176	2.15176	2.15176	2.15176	2.15176	2.15176	2.15176	2.15176	2.15176	2.15176	2.15176	2.15176	2.15176
CfaAffx.19696.1.S1_at	COL9A3	collagen, type IX, alpha 3	0.552026	1	0.520827	0.841415	0.61829	1	1.01703	-1.01728	-1.01728	2.44836	2.15176	2.15176	2.15176	2.15176	2.15176	2.15176	2.15176	2.15176	2.15176	2.15176	2.15176	2.15176	2.15176	2.15176	2.15176	2.39713	2.15176	2.15176	2.15176	2.15176	2.15176	2.15176	2.15176	2.15176	2.15176
CfaAffx.19709.1.S1_s_at	CHST15	carbohydrate (N-acetylgalactosamine 4-sulfate 6-O) sulfotransferase 15	0.227632	0.919865	0.254864	0.67653	0.400007	0.987635	-1.21778	-1.19047	-1.1797	3.03589	2.37525	2.43911	2.43911	2.47703	2.16983	2.3929	2.59247	2.43911	2.94545	2.80662	4.47936	2.37525	2.43911	2.37525	2.53006	2.43911	2.43911	2.37525	2.43911	2.43911	2.43911	2.65519	2.43911	2.52334	2.47034
CfaAffx.19777.1.S1_at	B3GNT1	UDP-GlcNAc:betaGal beta-1,3-N-acetylglucosaminyltransferase 1	0.139233	0.747801	0.417437	0.771319	0.034694	0.327171	1.14622	-1.07152	-1.27469	10.5123	10.1249	10.2405	10.4768	10.6625	10.6631	10.6471	10.4026	10.4721	10.6205	10.2253	10.5897	10.5784	10.7397	10.9417	10.7639	10.3096	10.7022	10.5974	10.1636	10.0983	10.2786	10.3807	9.97543	9.75477	10.6287
CfaAffx.19795.1.S1_at	LOC102154715	collagen alpha-1(I) chain-like	0.859795	1	0.151514	0.513316	0.884179	1	-1.00151	1.01181	-1.00151	2.15176	2.15176	2.15176	2.15176	2.15176	2.15176	2.15176	2.15176	2.17781	2.15176	2.15176	2.15176	2.15176	2.15176	2.15176	2.15176	2.15176	2.15176	2.15176	2.15176	2.15176	2.26645	2.15176	2.15176	2.15176	2.15176
CfaAffx.19856.1.S1_at	B4GALT3	UDP-Gal:betaGlcNAc beta 1,4- galactosyltransferase, polypeptide 3	0.30395	0.978113	0.505907	0.835027	0.131121	0.649364	-1.15299	-1.08973	-1.2932	7.60238	7.11298	6.9643	6.91673	7.32311	7.32233	7.37754	7.53502	7.91803	7.53807	7.66071	7.58895	7.52346	7.525	7.16226	7.25291	6.53451	7.12212	7.62649	7.25413	7.14067	7.55342	6.98942	6.35682	6.93602	7.80936
CfaAffx.19865.1.S1_at	ADAMTS4	ADAM metallopeptidase with thrombospondin type 1 motif, 4	0.065038	0.609097	0.757566	1	0.051514	0.38328	1.4661	-1.05959	-1.05959	2.52387	2.64449	3.00621	3.0827	2.52387	2.52387	2.52231	2.52387	2.527	2.569	2.52231	2.52231	2.52387	2.59983	3.82378	2.52075	4.41327	2.52075	2.52075	2.63642	2.52075	2.52387	2.52231	2.77973	4.69829	2.52387
CfaAffx.19882.1.S1_at	IL10RA	interleukin 10 receptor, alpha	0.066486	0.609097	0.545002	0.861593	1	1	1.06182	1.01812	1	2.15176	2.15176	2.15176	2.15176	2.15176	2.15176	2.15176	2.15176	2.15176	2.15176	2.15176	2.15176	2.15176	2.15176	2.15176	2.15176	2.58447	2.25714	2.15176	2.15176	2.20178	2.15176	2.15176	2.15176	2.15176	2.15176
CfaAffx.19896.1.S1_s_at	COL20A1	collagen, type XX, alpha 1	1	1	0.10026	0.428922	1	1	1	1.00982	1	2.15176	2.15176	2.15176	2.15176	2.15176	2.15176	2.15176	2.15176	2.15176	2.15176	2.15176	2.15176	2.15176	2.15176	2.15176	2.15176	2.15176	2.15176	2.15176	2.15176	2.15176	2.15176	2.23636	2.15176	2.15176	2.15176
CfaAffx.19903.1.S1_at	MMP21	matrix metallopeptidase 21	0.981574	1	0.103775	0.433278	0.984805	1	-1.00019	1.01309	-1.00019	2.15176	2.15176	2.15176	2.15176	2.15176	2.15176	2.15176	2.15506	2.15176	2.15176	2.15176	2.15176	2.15176	2.15176	2.15176	2.15176	2.15176	2.15176	2.15176	2.15176	2.266	2.15176	2.15176	2.15176	2.15176	2.15176
CfaAffx.19987.1.S1_s_at	LOC487366	collagen alpha-1(III) chain-like	1	1	1	1	1	1	1	1	1	2.15176	2.15176	2.15176	2.15176	2.15176	2.15176	2.15176	2.15176	2.15176	2.15176	2.15176	2.15176	2.15176	2.15176	2.15176	2.15176	2.15176	2.15176	2.15176	2.15176	2.15176	2.15176	2.15176	2.15176	2.15176	2.15176
CfaAffx.20063.1.S1_at	FANK1	fibronectin type III and ankyrin repeat domains 1	0.618273	1	0.551213	0.868027	0.439014	0.987635	1.1172	1.13276	-1.23313	8.6849	9.80127	8.8304	8.74858	9.70408	9.14954	8.49086	9.13755	8.85784	8.69683	9.29612	9.04377	8.86565	9.28967	8.82515	9.03365	9.96939	8.96393	8.82578	8.84051	8.65615	11.2882	8.72531	8.67117	8.65142	8.88088
CfaAffx.2012.1.S1_at	ADAMTS19	ADAM metallopeptidase with thrombospondin type 1 motif, 19	0.637819	1	0.358753	0.761646	0.968414	1	-1.01347	1.02498	1.02498	2.15176	2.15176	2.15176	2.15176	2.15176	2.35396	2.15176	2.15176	2.15176	2.15176	2.18119	2.15176	2.15176	2.15176	2.15176	2.15176	2.15176	2.48118	2.15176	2.15176	2.15176	2.15176	2.15176	2.15176	2.20377	2.15176
CfaAffx.20124.1.S1_at	ADAM12	ADAM metallopeptidase domain 12	0.446301	0.983731	0.414184	0.771319	0.646979	1	-1.03904	-1.03936	-1.03936	2.15176	2.15176	2.158	2.15176	2.15176	2.15176	2.15176	2.15176	2.81391	2.15176	2.15176	2.15176	2.15176	2.154	2.15176	2.15176	2.15176	2.15176	2.15176	2.15176	2.15176	2.15176	2.15176	2.19398	2.15176	2.15627
CfaAffx.20211.1.S1_at	LOC485980	collagen alpha-1(I) chain-like	0.451436	0.983731	0.786776	1	0.498955	0.987635	-1.02951	-1.00981	-1.03214	2.15176	2.15176	2.2225	2.15176	2.15176	2.15176	2.15176	2.62862	2.15176	2.15176	2.15176	2.15176	2.16489	2.15176	2.15176	2.15176	2.15698	2.15176	2.15176	2.15176	2.34108	2.15176	2.15176	2.15176	2.15176	2.15176
CfaAffx.20289.1.S1_at	B3GNTL1	UDP-GlcNAc:betaGal beta-1,3-N-acetylglucosaminyltransferase-like 1	1	1	0.097833	0.428922	1	1	1	1.02435	1	2.15176	2.15176	2.15176	2.15176	2.15176	2.15176	2.15176	2.15176	2.15176	2.15176	2.15176	2.15176	2.15176	2.15176	2.15176	2.15176	2.15176	2.15176	2.36004	2.15176	2.15176	2.15176	2.15176	2.15176	2.15176	2.15176
CfaAffx.20350.1.S1_at	FSD2	fibronectin type III and SPRY domain containing 2	0.150052	0.771161	0.769159	1	0.820102	1	1.00432	-1.00081	-1.00081	2.15176	2.15176	2.15176	2.15176	2.15176	2.15176	2.15176	2.15176	2.15176	2.16573	2.15176	2.15176	2.15176	2.15176	2.15176	2.15176	2.18867	2.15176	2.15176	2.15176	2.15176	2.15176	2.15176	2.15176	2.15176	2.15176
CfaAffx.20558.1.S1_at	ADAMTSL3	ADAMTS-like 3	0.763784	1	0.085204	0.41019	0.959735	1	1.00503	1.02831	1.02831	2.15176	2.15176	2.15176	2.15176	2.15176	2.15176	2.15176	2.15176	2.15176	2.15176	2.16945	2.15176	2.15176	2.19535	2.15176	2.15176	2.15176	2.38221	2.15176	2.15287	2.17071	2.15176	2.15176	2.15176	2.15176	2.15176
CfaAffx.20740.1.S1_s_at	ADAM23	ADAM metallopeptidase domain 23	0.596343	1	0.05115	0.324832	0.670869	1	-1.14109	-1.60865	-1.60865	4.58708	5.59013	4.52686	5.70167	4.21432	4.80941	5.69217	4.56693	5.46131	4.10518	4.36108	5.4464	5.37696	3.63546	4.28066	4.34366	6.02057	4.37563	4.08012	4.44527	4.31474	3.41984	4.78056	4.28066	5.61507	4.31474
CfaAffx.20774.1.S1_at	ADAM8	ADAM metallopeptidase domain 8	0.428301	0.983731	0.777043	1	0.702745	1	1.03137	-1.01036	-1.01036	2.56918	2.56918	2.56918	2.36654	2.56918	2.81874	2.56918	2.81667	2.56918	2.59086	2.56918	2.56918	2.56918	2.89435	2.56918	2.59882	2.5689	2.63365	2.56725	2.56918	2.56785	2.5781	2.56785	2.56918	2.56918	2.57052
CfaAffx.21077.1.S1_at	LOC483220	collagen alpha-1(I) chain-like	0.968722	1	0.966703	1	0.974205	1	-1.00003	-1.00003	-1.00003	2.15232	2.15176	2.15176	2.15176	2.15176	2.15176	2.15176	2.15176	2.15176	2.15176	2.15176	2.15176	2.15176	2.15176	2.15176	2.15176	2.15176	2.15176	2.15176	2.15176	2.15176	2.15176	2.15176	2.15176	2.15176	2.15176
CfaAffx.21295.1.S1_at	LOC484788	chemokine (C-C motif) receptor-like 2-like	0.333072	0.978113	0.076526	0.393953	0.371377	0.987635	1.08661	1.15769	1.09732	2.47831	2.52039	2.47831	2.47831	2.47831	2.47831	2.46367	2.47831	2.47831	2.47831	2.42185	2.42185	2.47831	2.63863	2.47831	2.47831	2.88151	2.47831	2.47831	3.08484	3.06337	2.56797	2.42185	2.47831	3.18545	2.15176
CfaAffx.21309.1.S1_s_at	COL26A1	collagen, type XXVI, alpha 1	0.073352	0.625692	0.831378	1	0.781497	1	1.0562	-1.00591	-1.00996	2.16915	2.16915	2.16915	2.16915	2.16915	2.18654	2.25373	2.16915	2.16915	2.16915	2.16915	2.16915	2.16915	2.58195	2.16915	2.16915	2.19327	2.16915	2.16915	2.16915	2.16915	2.16915	2.16915	2.16915	2.15176	2.16915
CfaAffx.21313.1.S1_at	CCR2	chemokine (C-C motif) receptor 2	0.449905	0.983731	0.421581	0.771319	0.532399	0.987635	-1.0052	-1.0052	-1.0052	2.15176	2.15176	2.15176	2.15176	2.15176	2.15176	2.15176	2.15176	2.15176	2.15176	2.15176	2.24155	2.15176	2.15176	2.15176	2.15176	2.15176	2.15176	2.15176	2.15176	2.15176	2.15176	2.15176	2.15176	2.15176	2.15176
CfaAffx.21369.1.S1_at	ADAM30	ADAM metallopeptidase domain 30	0.93776	1	0.114114	0.449255	0.949277	1	-1.00703	1.14675	1.14675	2.15206	2.15206	2.1776	2.15206	2.16045	2.15206	2.18027	2.15206	2.15206	2.15206	2.20968	2.15206	2.15176	2.15176	2.15206	2.15206	2.15206	3.39757	2.15206	2.15206	2.15206	2.15206	2.15177	2.15206	2.15206	2.15206
CfaAffx.21446.1.S1_at	PLOD3	procollagen-lysine, 2-oxoglutarate 5-dioxygenase 3	0.814214	1	0.384454	0.771319	0.396336	0.987635	-1.07959	-1.30782	1.40176	5.7563	5.81057	5.01459	5.51489	5.47956	3.62354	5.30726	3.98363	4.96774	5.42063	3.75024	4.06656	4.7273	4.40322	4.50141	5.07307	5.19906	3.64362	4.16033	6.65711	4.28666	4.24424	4.03282	4.54829	6.92058	4.66674
CfaAffx.21569.1.S1_at	GFAP	glial fibrillary acidic protein	0.032126	0.554352	0.061321	0.352704	0.001225	0.141877	1.78967	1.60218	3.13423	10.6423	11.7179	11.7751	11.1062	11.4703	11.7908	11.581	10.8127	9.93245	9.76327	9.62197	10.425	11.7942	11.6294	11.7532	11.0765	12.3781	10.9625	10.9585	12.1917	11.0441	12.1854	12.0577	13.1647	12.1839	12.2555
CfaAffx.21586.1.S1_at	COL13A1	collagen, type XIII, alpha 1	0.261479	0.937219	0.077676	0.396199	1	1	1.01847	1.02798	1	2.15176	2.15176	2.15176	2.15176	2.15176	2.15176	2.15176	2.15176	2.15176	2.15176	2.15176	2.15176	2.15176	2.28377	2.15176	2.15176	2.15176	2.15176	2.20579	2.33658	2.15176	2.15176	2.15176	2.15176	2.15176	2.15176
CfaAffx.2160.1.S1_s_at	P4HA2	prolyl 4-hydroxylase, alpha polypeptide II	0.577978	1	0.496635	0.829988	0.118427	0.619641	1.16037	1.18651	1.67989	2.78833	2.57259	3.36734	2.57259	4.485	2.73132	3.59407	3.114	2.57259	2.8118	2.75025	2.78027	3.09586	3.91822	3.25299	2.93212	2.93212	2.78027	3.06128	5.42063	2.99652	2.7835	2.5082	4.13196	4.36584	2.78232
CfaAffx.21745.1.S1_at	ADAMTS14	ADAM metallopeptidase with thrombospondin type 1 motif, 14	1	1	1	1	1	1	1	1	1	2.15176	2.15176	2.15176	2.15176	2.15176	2.15176	2.15176	2.15176	2.15176	2.15176	2.15176	2.15176	2.15176	2.15176	2.15176	2.15176	2.15176	2.15176	2.15176	2.15176	2.15176	2.15176	2.15176	2.15176	2.15176	2.15176
CfaAffx.21786.1.S1_at	MMP11	matrix metallopeptidase 11 (stromelysin 3)	0.709368	1	0.58672	0.899489	0.660995	1	1.00404	1.00555	-1.00577	2.15176	2.15176	2.15176	2.15176	2.15176	2.15176	2.15176	2.15176	2.25142	2.15176	2.15176	2.15176	2.15176	2.15176	2.15176	2.15176	2.22236	2.15176	2.15176	2.23545	2.15176	2.16579	2.15176	2.15176	2.15176	2.15176
CfaAffx.2182.1.S1_at	COLEC10	collectin sub-family member 10 (C-type lectin)	1	1	1	1	1	1	1	1	1	2.15176	2.15176	2.15176	2.15176	2.15176	2.15176	2.15176	2.15176	2.15176	2.15176	2.15176	2.15176	2.15176	2.15176	2.15176	2.15176	2.15176	2.15176	2.15176	2.15176	2.15176	2.15176	2.15176	2.15176	2.15176	2.15176
CfaAffx.21837.1.S1_at	ADAMTS7	ADAM metallopeptidase with thrombospondin type 1 motif, 7	0.049603	0.608985	1	1	1	1	1.02009	1	1	2.15176	2.15176	2.15176	2.15176	2.15176	2.15176	2.15176	2.15176	2.15176	2.15176	2.15176	2.15176	2.15694	2.15176	2.15176	2.15176	2.29004	2.15176	2.15176	2.15176	2.15176	2.15176	2.15176	2.15176	2.15176	2.15176
CfaAffx.21882.1.S1_at	ITGA4	integrin, alpha 4 (antigen CD49D, alpha 4 subunit of VLA-4 receptor)	0.446771	0.983731	0.193482	0.587694	0.078826	0.487998	1.05169	1.08541	1.15642	2.16277	2.16277	2.15523	2.16277	2.16277	2.15523	2.16277	2.44029	2.16329	2.16277	2.16277	2.16277	2.16277	2.16277	2.16277	2.16277	2.6359	2.68839	2.16277	2.47804	2.16277	2.16277	2.16277	2.24852	2.74852	2.186
CfaAffx.2194.1.S1_s_at	FGFR1OP	FGFR1 oncogene partner	0.88482	1	0.038217	0.279096	0.629861	1	-1.01087	-1.16493	-1.0447	7.52515	7.12418	7.49307	7.80069	7.53795	7.7107	7.47984	7.64255	7.17356	7.69186	7.15995	7.44002	7.43098	7.33597	7.65795	7.4487	7.45653	7.04393	7.66282	7.27266	7.34737	7.10603	7.13553	7.34016	7.35756	7.55791
CfaAffx.21948.1.S1_s_at	NCAN	neurocan	0.991548	1	0.099593	0.428922	0.99303	1	-1.00033	1.05041	-1.00033	2.15176	2.15176	2.15176	2.15176	2.15176	2.15176	2.15176	2.15176	2.15176	2.15741	2.15176	2.15176	2.15176	2.15176	2.15176	2.15176	2.15176	2.15176	2.15176	2.15176	2.15176	2.58029	2.15176	2.15176	2.15176	2.15176
CfaAffx.22092.1.S1_s_at	TNR	tenascin R	0.53523	1	0.760329	1	0.485049	0.987635	-1.02223	-1.01018	-1.03051	2.16181	2.16181	2.16181	2.16181	2.16181	2.16181	2.16181	2.16181	2.16181	2.1969	2.16181	2.6068	2.16181	2.16181	2.16181	2.20327	2.16181	2.16181	2.16181	2.16181	2.16181	2.16181	2.3142	2.16181	2.15176	2.16181
CfaAffx.22103.1.S1_at	LOC607096	integrin alpha-D-like	0.448127	0.983731	0.419763	0.771319	0.530784	0.987635	-1.00766	-1.00766	-1.00766	2.15176	2.15176	2.15176	2.15176	2.15176	2.28384	2.15176	2.15176	2.15176	2.15176	2.15176	2.15176	2.15176	2.15176	2.15176	2.15176	2.15176	2.15176	2.15176	2.15176	2.15176	2.15176	2.15176	2.15176	2.15176	2.15176
CfaAffx.22172.1.S1_s_at	TNN	tenascin N	0.068745	0.612664	0.053794	0.32826	0.128891	0.649257	-1.63367	-1.63367	-1.63367	2.99576	5.00392	3.90666	2.25907	2.15184	4.18185	3.06055	2.15176	2.15176	2.15176	2.15176	2.15176	2.15176	2.15176	2.15176	2.15176	2.15176	2.15176	2.15176	2.15176	2.15176	2.15176	2.15176	2.15176	2.15176	2.15176
CfaAffx.2229.1.S1_s_at	IL13	interleukin 13	1	1	1	1	1	1	1	1	1	2.15176	2.15176	2.15176	2.15176	2.15176	2.15176	2.15176	2.15176	2.15176	2.15176	2.15176	2.15176	2.15176	2.15176	2.15176	2.15176	2.15176	2.15176	2.15176	2.15176	2.15176	2.15176	2.15176	2.15176	2.15176	2.15176
CfaAffx.22494.1.S1_s_at	P4HA1	prolyl 4-hydroxylase, alpha polypeptide I	0.133312	0.72561	0.726548	0.978789	0.251978	0.933125	1.34627	1.06556	1.31284	8.75552	8.66799	8.32919	8.68898	8.31507	8.57162	8.75729	8.5808	8.19284	8.26106	9.62592	7.7831	9.59904	9.00196	8.89467	8.37322	8.99651	7.84549	9.489	9.22535	8.08841	9.2672	7.8989	9.21375	8.87844	8.71824
CfaAffx.22595.1.S1_s_at	ITGAV	integrin, alpha V	0.726605	1	0.384877	0.771319	0.452681	0.987635	-1.08737	-1.21769	1.24516	9.14147	9.56451	9.71509	9.6434	8.66642	9.52408	10.5081	9.03392	9.45191	8.44323	8.25401	9.18087	9.68431	8.70139	9.0479	8.09002	10.1751	9.07016	8.08237	9.61689	8.87371	9.05864	9.15685	10.229	9.71928	8.78251
CfaAffx.22695.1.S1_at	FLRT1	fibronectin leucine rich transmembrane protein 1	0.180052	0.845593	0.174784	0.550952	0.750604	1	-1.17357	-1.16446	-1.04617	4.9466	4.06173	4.4984	4.826	4.89898	5.55191	4.68212	4.75343	4.84409	5.40321	5.20957	5.1525	4.37148	4.75343	4.76039	4.85192	4.62017	4.76039	4.62017	4.62017	4.75343	4.50384	4.83833	4.68221	5.20942	4.62017
CfaAffx.22728.1.S1_at	CHST7	carbohydrate (N-acetylglucosamine 6-O) sulfotransferase 7	1	1	1	1	1	1	1	1	1	2.15176	2.15176	2.15176	2.15176	2.15176	2.15176	2.15176	2.15176	2.15176	2.15176	2.15176	2.15176	2.15176	2.15176	2.15176	2.15176	2.15176	2.15176	2.15176	2.15176	2.15176	2.15176	2.15176	2.15176	2.15176	2.15176
CfaAffx.2274.1.S1_s_at	COL11A2	collagen, type XI, alpha 2	0	0.030941	0	0	0.002516	0.17164	-2.56385	-3.48514	-2.34968	7.96304	9.01198	7.78372	7.41556	7.2351	7.65269	7.88713	7.37244	7.96955	6.93732	7.68295	8.01492	6.69129	5.78249	6.07958	6.57782	6.7966	6.43938	5.62426	5.13742	6.8751	5.8938	5.68595	5.84475	7.4569	6.23256
CfaAffx.23020.1.S1_at	NAGLU	N-acetylglucosaminidase, alpha	0.978055	1	0.023069	0.222725	0.849469	1	1.00594	1.62831	1.05079	6.35377	6.12296	5.9713	6.01456	7.61784	5.84405	6.67671	5.74525	6.40084	6.23769	4.94426	7.42617	5.87589	6.40084	6.45944	6.40084	6.30377	7.22778	6.2438	7.64676	7.37752	6.44384	6.95827	6.40084	6.25161	6.40084
CfaAffx.23045.1.S1_at	FGFR3	fibroblast growth factor receptor 3	0.026547	0.530884	0.020232	0.209245	0.287089	0.985199	-1.21364	-1.21102	-1.11388	3.11227	3.19538	3.35094	3.13279	3.27386	3.63566	3.57198	3.20882	3.11705	3.81523	3.12452	3.97943	3.13019	3.12452	3.16149	3.1247	2.94485	3.12452	3.12452	3.12452	3.12452	3.12452	2.97906	3.12452	3.4135	3.1247
CfaAffx.23153.1.S1_at	MMP13	matrix metallopeptidase 13 (collagenase 3)	0.414705	0.983731	0.385694	0.771319	0.544098	0.989379	-1.11316	-1.11316	-1.10116	2.255	2.18813	2.18813	2.22971	2.18813	2.18813	2.18813	2.18813	2.18813	2.19686	3.92688	2.18813	2.18813	2.18813	2.18813	2.18813	2.18813	2.18813	2.18813	2.18813	2.18813	2.18813	2.18813	2.18813	2.23505	2.18813
CfaAffx.23163.1.S1_at	MMP8	matrix metallopeptidase 8 (neutrophil collagenase)	0.981979	1	0.980815	1	0.985139	1	-1.00002	-1.00002	-1.00002	2.15176	2.15176	2.15176	2.15176	2.15176	2.15176	2.15208	2.15176	2.15176	2.15176	2.15176	2.15176	2.15176	2.15176	2.15176	2.15176	2.15176	2.15176	2.15176	2.15176	2.15176	2.15176	2.15176	2.15176	2.15176	2.15176
CfaAffx.23166.1.S1_at	LOC489428	interstitial collagenase-like	1	1	0.079928	0.400135	0.978817	1	1	1.43061	1.00679	2.15176	2.15176	2.15176	2.15176	2.15176	2.15176	2.15176	2.15176	2.15176	2.15176	2.15176	2.15176	2.15176	2.15176	2.15176	2.15176	2.15176	2.15176	2.15176	5.10175	2.15176	2.15176	2.30152	2.1534	2.17941	2.15176
CfaAffx.2317.1.S1_s_at	COL14A1	collagen, type XIV, alpha 1	0.098667	0.675966	0.07088	0.385878	0.978184	1	-1.6922	-1.7226	1.01029	2.34535	2.44716	2.86628	2.927	3.30999	2.39795	5.8384	3.41014	2.39795	4.2507	2.22371	2.39795	2.40576	2.3172	2.15493	2.39146	2.2747	2.22996	2.39146	2.33194	2.39795	2.19568	2.15176	2.40035	4.49614	2.35096
CfaAffx.23178.1.S1_at	MMP27	matrix metallopeptidase 27	1	1	1	1	1	1	1	1	1	2.15176	2.15176	2.15176	2.15176	2.15176	2.15176	2.15176	2.15176	2.15176	2.15176	2.15176	2.15176	2.15176	2.15176	2.15176	2.15176	2.15176	2.15176	2.15176	2.15176	2.15176	2.15176	2.15176	2.15176	2.15176	2.15176
CfaAffx.23190.1.S1_at	MMP20	matrix metallopeptidase 20	1	1	1	1	1	1	1	1	1	2.15176	2.15176	2.15176	2.15176	2.15176	2.15176	2.15176	2.15176	2.15176	2.15176	2.15176	2.15176	2.15176	2.15176	2.15176	2.15176	2.15176	2.15176	2.15176	2.15176	2.15176	2.15176	2.15176	2.15176	2.15176	2.15176
CfaAffx.23201.1.S1_at	MMP7	matrix metallopeptidase 7 (matrilysin, uterine)	0.898923	1	0.968332	1	0.596429	1	1.00011	1.00003	1.00054	2.15176	2.15176	2.15176	2.15176	2.15176	2.15176	2.15176	2.15176	2.15176	2.15176	2.15176	2.15176	2.15221	2.15176	2.15208	2.15176	2.15176	2.15176	2.15203	2.15176	2.15176	2.15176	2.15176	2.15176	2.1541	2.15176
CfaAffx.2337.1.S1_at	B3GALT4	UDP-Gal:betaGlcNAc beta 1,3-galactosyltransferase, polypeptide 4	0.828143	1	0.708615	0.967999	0.81857	1	1.02181	1.03555	-1.02804	6.05815	6.28402	6.1066	6.28402	6.71361	6.52814	6.36111	6.28402	6.28402	6.28402	5.64741	6.28402	6.04606	6.28402	6.53656	6.30303	6.28564	6.75563	5.68347	6.09229	6.47981	6.28402	6.56672	6.17965	6.28402	6.19644
CfaAffx.23372.1.S1_at	B3GNT3	UDP-GlcNAc:betaGal beta-1,3-N-acetylglucosaminyltransferase 3	0.446935	0.983731	0.418544	0.771319	0.5297	0.987635	-1.01619	-1.01619	-1.01619	2.15176	2.42973	2.15176	2.15176	2.15176	2.15176	2.15176	2.15176	2.15176	2.15176	2.15176	2.15176	2.15176	2.15176	2.15176	2.15176	2.15176	2.15176	2.15176	2.15176	2.15176	2.15176	2.15176	2.15176	2.15176	2.15176
CfaAffx.23498.1.S1_at	LOC488818	fibroblast growth factor-binding protein 1-like	0.864898	1	0.856272	1	0.01144	0.22091	-1.0011	-1.0011	1.02159	2.15176	2.15176	2.15176	2.15176	2.15176	2.15176	2.15176	2.15176	2.15176	2.15176	2.15176	2.17081	2.15176	2.15176	2.15176	2.15176	2.15176	2.15176	2.15176	2.15176	2.15176	2.15176	2.15176	2.15176	2.24897	2.15176
CfaAffx.2351.1.S1_at	HAS2	hyaluronan synthase 2	0.759182	1	0.12792	0.473712	0.99326	1	1.01778	1.08799	1.00059	2.15176	2.15176	2.15176	2.15176	2.15176	2.15176	2.15176	2.15176	2.15176	2.15176	2.15176	2.28472	2.15176	2.15176	2.15176	2.15176	2.33429	2.15176	2.15176	2.92214	2.16599	2.16364	2.15176	2.15176	2.18754	2.15176
CfaAffx.23600.1.S1_at	FGF6	fibroblast growth factor 6	0.451476	0.983731	0.425727	0.771319	0.52949	0.987635	-1.03106	-1.03088	-1.0314	2.15327	2.15327	2.15327	2.15327	2.15327	2.15327	2.15328	2.15327	2.68844	2.15327	2.15327	2.15327	2.15327	2.15327	2.15176	2.15327	2.15716	2.15327	2.15327	2.15327	2.15758	2.15327	2.15327	2.15327	2.15327	2.15327
CfaAffx.23601.1.S1_at	FGF23	fibroblast growth factor 23	1	1	1	1	1	1	1	1	1	2.15176	2.15176	2.15176	2.15176	2.15176	2.15176	2.15176	2.15176	2.15176	2.15176	2.15176	2.15176	2.15176	2.15176	2.15176	2.15176	2.15176	2.15176	2.15176	2.15176	2.15176	2.15176	2.15176	2.15176	2.15176	2.15176
CfaAffx.23611.1.S1_s_at	FNDC3B	fibronectin type III domain containing 3B	0.284811	0.959314	0.728469	0.979749	0.031208	0.308658	-1.1888	-1.0535	-1.55257	6.88373	7.56437	6.50397	6.97506	7.33229	6.70761	6.49968	6.4993	7.10217	6.60126	7.5702	6.27212	6.75495	6.76719	6.45052	6.42537	6.73436	6.35464	7.76446	7.28239	6.44607	6.38418	6.57301	6.04948	6.1062	6.56829
CfaAffx.23997.1.S1_at	ITFG2	integrin alpha FG-GAP repeat containing 2	0.710936	1	0.507606	0.835027	0.480323	0.987635	-1.06532	-1.11252	-1.15804	4.85165	4.92528	4.84154	4.85871	4.84154	5.17467	4.8711	4.78979	4.89832	4.87104	4.99123	4.92398	4.1649	4.36357	5.96977	4.84154	4.71997	3.93789	5.54722	4.9946	4.32911	4.47261	5.215	4.37102	4.29152	5.41211
CfaAffx.24195.1.S1_at	B4GALNT3	beta-1,4-N-acetyl-galactosaminyl transferase 3	1	1	1	1	1	1	1	1	1	2.15176	2.15176	2.15176	2.15176	2.15176	2.15176	2.15176	2.15176	2.15176	2.15176	2.15176	2.15176	2.15176	2.15176	2.15176	2.15176	2.15176	2.15176	2.15176	2.15176	2.15176	2.15176	2.15176	2.15176	2.15176	2.15176
CfaAffx.24683.1.S1_s_at	MMRN2	multimerin 2	1	1	1	1	1	1	1	1	1	2.15176	2.15176	2.15176	2.15176	2.15176	2.15176	2.15176	2.15176	2.15176	2.15176	2.15176	2.15176	2.15176	2.15176	2.15176	2.15176	2.15176	2.15176	2.15176	2.15176	2.15176	2.15176	2.15176	2.15176	2.15176	2.15176
CfaAffx.24980.1.S1_at	FGF11	fibroblast growth factor 11	1	1	1	1	1	1	1	1	1	2.15176	2.15176	2.15176	2.15176	2.15176	2.15176	2.15176	2.15176	2.15176	2.15176	2.15176	2.15176	2.15176	2.15176	2.15176	2.15176	2.15176	2.15176	2.15176	2.15176	2.15176	2.15176	2.15176	2.15176	2.15176	2.15176
CfaAffx.2510.1.S1_at	TGFBI	transforming growth factor, beta-induced, 68kDa	0.786211	1	0.209867	0.610893	0.764845	1	-1.02173	1.09961	-1.02917	2.29436	2.29436	2.29436	2.29436	2.29783	2.35043	2.29436	2.29436	2.27333	2.29436	2.29436	2.75365	2.34671	2.29436	2.29436	2.29436	2.29436	2.29436	2.36463	3.29498	2.29436	2.29436	2.29436	2.29436	2.29436	2.29436
CfaAffx.25121.1.S1_at	CHST12	carbohydrate (chondroitin 4) sulfotransferase 12	0.742885	1	0.286756	0.704724	0.632298	1	-1.02075	-1.06543	1.03704	7.51251	7.55191	7.51714	7.46058	7.4354	7.40374	7.42497	7.24412	7.47957	7.31596	7.58359	7.73662	7.43555	7.32816	7.46074	7.80628	7.18202	7.46074	7.46121	7.46074	7.39769	7.46074	7.04332	7.53584	7.29605	7.74206
CfaAffx.25289.1.S1_s_at	PLOD1	procollagen-lysine, 2-oxoglutarate 5-dioxygenase 1	0.56057	1	0.956778	1	0.246281	0.928996	-1.07495	-1.00632	-1.19319	6.54936	7.15563	6.28102	6.18015	6.6753	6.49859	6.41379	6.42888	6.97598	6.54936	7.55154	6.58607	6.58769	6.83528	6.54125	6.40736	6.37607	6.37727	7.12258	6.51738	6.54936	6.49115	6.81058	6.49115	5.99129	6.71452
CfaAffx.25351.1.S1_at	ADAM10	ADAM metallopeptidase domain 10	0.992351	1	0.588439	0.900423	0.103988	0.585656	-1.0016	1.08879	1.08879	7.50731	7.3526	7.28276	7.74554	7.37703	8.12397	7.889	8.06561	7.61744	7.39918	6.70925	7.59396	8.11524	6.86386	7.2918	7.86246	7.63163	7.46572	7.762	7.98592	7.61744	7.96122	7.2759	8.95809	7.94463	7.2304
CfaAffx.25398.1.S1_at	ITGAL	integrin, alpha L (antigen CD11A (p180), lymphocyte function-associated antigen 1; alpha polypeptide)	0.965353	1	0.326629	0.744822	0.020852	0.264236	1.00251	1.05533	1.18803	2.23194	2.23194	2.23194	2.23194	2.15176	2.20889	2.23194	2.23194	2.31473	2.23194	2.23194	2.20889	2.23194	2.23194	2.23194	2.23194	2.23194	2.23194	2.23194	2.23194	2.67632	2.23194	2.23194	2.96677	2.23194	2.23194
CfaAffx.2542.1.S1_at	LAMA2	laminin, alpha 2	0.357238	0.983731	0.26773	0.681405	0.065127	0.434935	1.28331	-1.3275	1.86657	5.4508	5.59609	5.35508	5.89254	6.80758	4.62399	5.89254	5.73822	5.12733	7.03392	6.34146	6.65979	6.0316	6.60357	6.14262	6.18274	6.22185	6.25227	5.89254	5.88871	5.35817	5.74191	3.67378	6.86292	7.57554	5.89254
CfaAffx.25475.1.S1_at	LOC100682897	disintegrin and metalloproteinase domain-containing protein 29-like	0.825776	1	0.53121	0.846173	0.405819	0.987635	-1.00697	-1.01882	-1.01882	2.15809	2.15809	2.15809	2.15809	2.15809	2.15809	2.15809	2.15809	2.16618	2.15809	2.39128	2.47195	2.15809	2.15809	2.15809	2.17071	2.32665	2.27426	2.15809	2.15809	2.15809	2.15809	2.15809	2.15809	2.15809	2.15809
CfaAffx.25485.1.S1_at	ADAM21	ADAM metallopeptidase domain 21	0.467322	0.983731	0.476136	0.806151	0.965032	1	-1.03254	-1.02992	-1.02992	2.15176	2.15176	2.15692	2.15176	2.15176	2.15176	2.15176	2.15176	2.15176	2.15176	2.72078	2.15176	2.15176	2.15176	2.15176	2.16003	2.15176	2.18369	2.15176	2.15176	2.15176	2.15176	2.15176	2.15176	2.15176	2.28523
CfaAffx.25492.1.S1_at	ADAM20	ADAM metallopeptidase domain 20	0.602287	1	0.579208	0.893037	0.66709	1	-1.00059	-1.00059	-1.00059	2.15176	2.15176	2.16199	2.15176	2.15176	2.15176	2.15176	2.15176	2.15176	2.15176	2.15176	2.15176	2.15176	2.15176	2.15176	2.15176	2.15176	2.15176	2.15176	2.15176	2.15176	2.15176	2.15176	2.15176	2.15176	2.15176
CfaAffx.25533.1.S1_at	FGFRL1 /// LOC102151155	fibroblast growth factor receptor-like 1 /// fibroblast growth factor receptor-like 1-like	1	1	1	1	1	1	1	1	1	2.15176	2.15176	2.15176	2.15176	2.15176	2.15176	2.15176	2.15176	2.15176	2.15176	2.15176	2.15176	2.15176	2.15176	2.15176	2.15176	2.15176	2.15176	2.15176	2.15176	2.15176	2.15176	2.15176	2.15176	2.15176	2.15176
CfaAffx.25819.1.S1_at	ITGAM	integrin, alpha M (complement component 3 receptor 3 subunit)	0.276773	0.959314	0.201284	0.602366	0.08532	0.512554	1.07725	1.08606	1.15687	2.17399	2.17399	2.17399	2.17399	2.17399	2.19791	2.17465	2.28552	2.17399	2.17399	2.17399	2.17399	2.46183	2.31334	2.1745	2.33979	2.17399	2.86651	2.17399	2.26415	2.17399	2.17399	2.17399	2.8263	2.17399	2.18639
CfaAffx.25820.1.S1_at	ITGAX	integrin, alpha X (complement component 3 receptor 4 subunit)	0.296952	0.978113	0.085559	0.41019	0.194952	0.806662	1.47538	1.85022	1.80409	3.81196	4.53435	4.09899	4.33908	3.8554	4.1074	4.77347	4.06808	3.40368	3.9612	2.90807	3.35142	5.28033	3.9612	4.10975	3.9612	5.16507	5.10053	3.89783	7.29939	5.06145	4.23877	3.33478	6.96655	3.32245	4.06808
CfaAffx.25821.1.S1_at	ITGAD /// LOC607096	integrin, alpha D /// integrin alpha-D-like	0.10406	0.675966	0.8205	1	0.860452	1	1.03381	-1.00424	-1.00424	2.22502	2.15176	2.15176	2.15176	2.15176	2.15176	2.15176	2.15176	2.15176	2.15176	2.15176	2.15176	2.15176	2.42211	2.15176	2.15176	2.15176	2.15176	2.15176	2.15176	2.15176	2.15176	2.15176	2.15176	2.15176	2.15176
CfaAffx.25838.1.S1_at	TGFB1I1	transforming growth factor beta 1 induced transcript 1	1	1	0.862481	1	0.007194	0.22091	1	1.00106	1.02324	2.15176	2.15176	2.15176	2.15176	2.15176	2.15176	2.15176	2.15176	2.15176	2.15176	2.15176	2.15176	2.15176	2.15176	2.15176	2.15176	2.15176	2.15176	2.15176	2.15176	2.15176	2.15176	2.16088	2.25118	2.15176	2.15176
CfaAffx.25843.1.S1_at	FGF18	fibroblast growth factor 18	0.099695	0.675966	0.934374	1	0.146068	0.684745	1.01151	-1.00052	1.01224	2.15176	2.15176	2.15176	2.15176	2.15176	2.16407	2.15176	2.15176	2.15176	2.15176	2.15176	2.15176	2.23229	2.15176	2.1589	2.15176	2.15176	2.15176	2.15176	2.15176	2.15176	2.15176	2.1534	2.15176	2.2075	2.15176
CfaAffx.25850.1.S1_at	B4GALNT2	beta-1,4-N-acetyl-galactosaminyl transferase 2	0.116823	0.695614	0.230188	0.648203	0.251406	0.933125	-1.02143	-1.01517	-1.01873	2.17406	2.18207	2.17406	2.17406	2.17406	2.26566	2.17683	2.3312	2.17536	2.17406	2.17727	2.17406	2.17406	2.17406	2.15976	2.15976	2.15976	2.17406	2.17406	2.17406	2.17406	2.17406	2.17573	2.17406	2.17406	2.15976
CfaAffx.25985.1.S1_s_at	ITGA3	integrin, alpha 3 (antigen CD49C, alpha 3 subunit of VLA-3 receptor)	0.030751	0.553876	0.348987	0.754522	0.40518	0.987635	-1.34746	-1.12325	-1.14235	2.86354	2.86103	2.86103	2.65138	2.86103	2.85916	3.43739	3.46185	3.4539	4.18852	2.86103	2.86103	2.86103	2.47591	2.30464	2.85491	2.86103	2.86103	3.01457	2.86103	3.36407	2.86103	2.64259	2.81268	3.0555	2.86103
CfaAffx.2613.1.S1_at	ST3GAL1	ST3 beta-galactoside alpha-2,3-sialyltransferase 1	1	1	0.105621	0.433278	1	1	1	1.00472	1	2.15176	2.15176	2.15176	2.15176	2.15176	2.15176	2.15176	2.15176	2.15176	2.15176	2.15176	2.15176	2.15176	2.15176	2.15176	2.15176	2.15176	2.15176	2.15176	2.15176	2.15176	2.19206	2.15222	2.15176	2.15176	2.15176
CfaAffx.26162.1.S1_at	TGFB3	transforming growth factor, beta 3	0.461356	0.983731	0.916586	1	0.46657	0.987635	-1.06519	1.00842	-1.07862	4.85787	4.8783	5.27435	5.87857	4.9882	4.9882	4.94934	4.9882	4.9882	5.50501	4.91385	4.9882	4.98707	5.01771	5.06256	4.9882	4.9882	5.06334	4.9882	5.35073	5.29304	4.9882	4.9882	4.9956	4.9882	4.9882
CfaAffx.26287.1.S1_s_at	IL6R	interleukin 6 receptor	0.326615	0.978113	0.661523	0.942206	0.559021	1	1.05421	1.02218	1.03859	2.77978	2.7304	2.73749	2.77978	2.68727	2.95408	2.88677	3.15074	2.70977	2.79776	2.78974	2.77978	2.90706	2.94104	2.7304	2.77022	3.10851	3.18267	2.77978	2.77978	2.77978	2.77978	2.77978	3.05016	2.77978	2.77978
CfaAffx.26375.1.S1_at	FGF16	fibroblast growth factor 16	0.374198	0.983731	0.602291	0.904532	0.462414	0.987635	-1.00766	-1.00419	-1.00766	2.15176	2.17566	2.15176	2.25997	2.15176	2.15176	2.15176	2.15176	2.15176	2.15176	2.15176	2.15176	2.15176	2.15176	2.15176	2.15176	2.15176	2.18164	2.15176	2.15176	2.15176	2.15176	2.15176	2.15176	2.15176	2.15176
CfaAffx.26556.1.S1_at	ADAM19	ADAM metallopeptidase domain 19	0.326238	0.978113	0.769147	1	0.535359	0.987635	-1.03698	-1.01015	-1.01015	2.15176	2.17836	2.15176	2.15873	2.15176	2.15176	2.33068	2.15176	2.56795	2.15176	2.15176	2.15176	2.15176	2.15176	2.15176	2.15176	2.15176	2.37616	2.15176	2.15176	2.1543	2.15176	2.15176	2.15176	2.15176	2.18938
CfaAffx.2659.1.S1_s_at	COL22A1	collagen, type XXII, alpha 1	0.060374	0.608985	0.915016	1	0.918409	1	1.06782	1.00337	-1.00418	2.20023	2.27907	2.20023	2.15176	2.20023	2.2153	2.20023	2.20023	2.20023	2.20441	2.22277	2.20023	2.20023	2.66756	2.20023	2.20023	2.23632	2.20023	2.26543	2.20023	2.20023	2.20023	2.20023	2.20023	2.20023	2.20023
CfaAffx.26694.1.S1_at	TGIF2LX	TGFB-induced factor homeobox 2-like, X-linked	0.448053	0.983731	0.524748	0.842342	0.530717	0.987635	-1.01553	-1.01218	-1.01553	2.15176	2.15176	2.15176	2.15176	2.15176	2.15176	2.15176	2.15176	2.15176	2.41847	2.15176	2.15176	2.15176	2.15176	2.15176	2.15176	2.15176	2.15176	2.16121	2.15176	2.15176	2.17084	2.15176	2.15176	2.15176	2.15176
CfaAffx.26782.1.S1_at	GLCE	glucuronic acid epimerase	0.120081	0.695614	0.348148	0.754522	0.068735	0.44595	-1.5722	-1.28665	-1.91405	2.23228	4.79429	2.28633	4.46036	2.62967	4.34058	2.57211	3.40226	4.11622	2.28392	3.52462	2.57211	2.33832	2.25516	2.56084	2.25572	3.6655	3.17681	3.18222	3.64157	2.5969	2.57211	2.25603	2.56084	2.18087	2.25209
CfaAffx.27090.1.S1_at	HS3ST2	heparan sulfate (glucosamine) 3-O-sulfotransferase 2	0.773194	1	0.586219	0.899489	0.772424	1	1.00623	-1.01111	-1.00759	2.21864	2.21122	2.41623	2.20399	2.34433	2.21122	2.26682	2.21122	2.21316	2.23183	2.21122	2.21122	2.21122	2.31443	2.32636	2.21122	2.21122	2.24531	2.21122	2.21122	2.28969	2.21122	2.21122	2.19504	2.21122	2.29878
CfaAffx.27384.1.S1_s_at	HS3ST3A1 /// HS3ST3B1	heparan sulfate (glucosamine) 3-O-sulfotransferase 3A1 /// heparan sulfate (glucosamine) 3-O-sulfotransferase 3B1	0.081923	0.63884	0.415974	0.771319	0.914558	1	1.01097	-1.00467	-1.00079	2.15176	2.15176	2.15997	2.1777	2.15176	2.15176	2.18827	2.15176	2.15176	2.15176	2.15686	2.15759	2.15176	2.15176	2.21869	2.15176	2.19752	2.15176	2.15176	2.15176	2.15176	2.15176	2.1522	2.15176	2.15176	2.16875
CfaAffx.27403.1.S1_at	HS3ST3B1	heparan sulfate (glucosamine) 3-O-sulfotransferase 3B1	0.078647	0.631509	0.201247	0.602366	0.516614	0.987635	-1.22639	-1.1468	1.09254	3.63676	3.9877	3.97635	3.72281	3.55014	3.76957	4.62913	3.51796	3.54447	3.66347	3.63676	3.74572	3.63676	3.5166	3.51961	3.24704	3.5166	3.51796	3.51796	3.85439	3.70219	3.18338	3.72884	3.63676	4.55185	3.53967
CfaAffx.27608.1.S1_at	COL4A5	collagen, type IV, alpha 5	0.379536	0.983731	0.604004	0.904532	0.039402	0.355054	-1.21474	-1.11319	1.77825	2.18904	2.58201	2.3227	2.18904	4.49108	2.18452	2.95732	2.18478	2.18478	2.56332	2.18452	2.18426	2.18504	2.2677	2.18878	2.20687	2.33897	2.29081	2.18966	2.8787	2.43999	2.19679	2.18452	4.40278	3.4584	2.18452
CfaAffx.27643.1.S1_s_at	B4GALT6	UDP-Gal:betaGlcNAc beta 1,4- galactosyltransferase, polypeptide 6	0.100636	0.675966	0.210159	0.610893	0.109854	0.604149	-1.22433	-1.15401	-1.26952	4.92785	5.14185	4.86939	4.98882	5.11541	4.89837	5.37469	4.89767	5.69933	4.86939	5.99947	5.06543	5.48442	4.29971	4.76962	4.89767	4.85846	4.89767	5.25691	4.86939	4.93547	4.86939	4.85507	4.66969	4.86967	4.88971
CfaAffx.27658.1.S1_at	CSPG4	chondroitin sulfate proteoglycan 4	0.843002	1	0.833018	1	0.870248	1	-1.00017	-1.00017	-1.00017	2.15176	2.15406	2.15176	2.15176	2.15176	2.15176	2.15235	2.15176	2.15176	2.15176	2.15176	2.15176	2.15176	2.15176	2.15176	2.15176	2.15176	2.15176	2.15176	2.15176	2.15176	2.15176	2.15176	2.15176	2.15176	2.15176
CfaAffx.27753.1.S1_s_at	CHST9	carbohydrate (N-acetylgalactosamine 4-0) sulfotransferase 9	0.233841	0.919865	0.083499	0.41019	0.467113	0.987635	-1.26794	-1.39116	-1.19013	2.42226	2.8104	3.36526	4.45104	2.25341	2.25443	3.605	2.48701	2.36983	2.25443	2.25341	2.34116	2.25443	2.25534	2.25353	2.96376	2.25534	2.25353	2.27682	2.25353	2.24957	2.28824	2.25443	2.95466	2.25443	2.25443
CfaAffx.27826.1.S1_s_at	LAMA3	laminin, alpha 3	0.089514	0.667286	0.049705	0.320388	0.099082	0.577153	-1.60231	-1.67805	-1.7407	6.02367	5.05682	4.9905	4.2235	5.61335	5.47742	5.39561	5.93303	5.17935	6.13873	5.68883	5.43847	3.98092	4.9843	4.838	6.35769	3.58803	4.70236	5.79731	4.42454	3.78926	5.01628	4.36918	3.59846	4.9579	5.33446
CfaAffx.27914.1.S1_s_at	IL13RA2	interleukin 13 receptor, alpha 2	0.798887	1	0.086243	0.41019	0.465607	0.987635	1.04317	1.31821	1.15899	2.17668	2.17668	2.17538	2.17668	2.17668	2.17668	2.20177	2.17668	2.17668	2.17668	2.17668	2.17668	2.17668	2.36996	2.17668	2.17668	2.29818	2.2708	2.17538	2.17668	4.46868	2.17668	2.19522	2.37966	2.17668	2.61826
CfaAffx.28058.1.S1_at	COLEC12	collectin sub-family member 12	0.665508	1	0.121814	0.459496	0.513965	0.987635	-1.13345	-1.54018	-1.25855	3.7791	4.18082	4.21208	4.90716	4.91332	3.10406	5.2023	3.84773	4.69039	5.06026	3.71034	2.53367	3.75978	5.14372	3.85234	3.27156	3.96116	2.94631	4.25246	4.0825	2.90442	4.51017	2.63618	4.29322	3.15384	4.09294
CfaAffx.28135.1.S1_at	LOC102151982	chondroitin sulfate proteoglycan 4-like	0.161902	0.800626	0.830219	1	0.802923	1	1.00934	1.00131	-1.00197	2.15176	2.15176	2.15176	2.15176	2.15211	2.18358	2.15222	2.15176	2.15176	2.15319	2.15176	2.15176	2.23247	2.15176	2.15176	2.1523	2.15176	2.15176	2.15176	2.17862	2.15176	2.15176	2.15327	2.15176	2.15176	2.15176
CfaAffx.28191.1.S1_s_at	ITGA2	integrin, alpha 2 (CD49B, alpha 2 subunit of VLA-2 receptor)	0.965256	1	0.705276	0.967999	0.019312	0.261473	1.0046	-1.03818	1.37477	2.18045	2.2	2.17191	2.18045	2.61571	2.18045	2.60921	2.18045	2.16625	2.18045	2.1693	2.18045	2.18045	2.18045	2.18045	2.57873	2.1693	2.18045	2.18045	2.29209	2.18045	2.18045	2.1693	2.18045	3.65119	2.29971
CfaAffx.28209.1.S1_at	ITGA1	integrin, alpha 1	0.544265	1	0.975251	1	0.504371	0.987635	1.15924	-1.0071	1.21831	4.54831	5.88757	4.64766	5.19358	4.19154	4.46782	5.01643	4.54831	4.94136	4.08131	6.31661	3.52139	4.92067	4.89476	4.44539	4.77183	5.93402	4.86995	5.52162	4.81107	4.5509	4.44753	4.41866	5.08391	5.73122	4.37999
CfaAffx.28319.1.S1_at	FGF10	fibroblast growth factor 10	0.39863	0.983731	0.305301	0.721864	0.42497	0.987635	-1.03725	-1.04278	-1.04278	2.27043	2.18709	2.15176	2.15176	2.15176	2.15271	2.15176	2.15176	2.15176	2.15176	2.15176	2.72198	2.15176	2.15176	2.19008	2.15176	2.15176	2.15176	2.15176	2.15176	2.15176	2.15176	2.15176	2.15176	2.15176	2.15176
CfaAffx.28345.1.S1_at	IL12RB2	interleukin 12 receptor, beta 2	0.5548	1	0.529746	0.845716	0.003593	0.20343	-1.01272	-1.01272	1.08667	2.15176	2.15176	2.15176	2.15176	2.15176	2.15176	2.37055	2.15176	2.15176	2.15176	2.15176	2.15176	2.15176	2.15176	2.15176	2.15176	2.15176	2.15176	2.15176	2.15176	2.15176	2.15176	2.15176	2.34096	2.37699	2.15176
CfaAffx.28368.1.S1_s_at	ADAMTS10	ADAM metallopeptidase with thrombospondin type 1 motif, 10	0.314761	0.978113	0.300888	0.719825	0.405412	0.987635	-1.05231	-1.05056	-1.05056	2.51014	2.2805	2.2805	2.2805	2.2805	2.28761	2.2805	2.2805	2.2805	2.2805	2.2805	2.92653	2.2805	2.2805	2.2805	2.2805	2.2805	2.2805	2.2805	2.2805	2.2805	2.29492	2.2805	2.2805	2.2805	2.2805
CfaAffx.28787.1.S1_s_at	HS6ST2	heparan sulfate 6-O-sulfotransferase 2	0.009104	0.368658	0.752279	1	0.314756	0.987635	1.66832	1.05529	1.25056	4.99172	4.96516	4.55499	5.44876	4.26882	4.31545	5.75402	5.04875	5.32482	3.96477	4.4153	4.96516	6.01905	5.36469	5.68331	5.36222	5.43678	4.96516	4.96516	4.24676	4.96516	4.87953	5.45295	4.64517	4.8313	5.99569
CfaAffx.29151.1.S1_s_at	IDS	iduronate 2-sulfatase	0.749296	1	0.289427	0.704881	0.023953	0.285483	1.05046	1.16777	1.56347	5.20791	5.15658	4.99617	5.20791	5.20791	4.95559	5.20791	5.15658	4.98742	4.95447	4.95447	5.91854	5.25617	5.15658	5.37982	5.15198	5.20703	5.378	5.16223	6.38472	5.2088	5.30748	4.85703	6.85265	5.25206	5.30739
CfaAffx.29268.1.S1_at	LOC100687496	collagen alpha-1(I) chain-like	1	1	0.173711	0.550952	1	1	1	1.00185	1	2.15176	2.15176	2.15176	2.15176	2.15176	2.15176	2.15176	2.15176	2.15176	2.15176	2.15176	2.15176	2.15176	2.15176	2.15176	2.15176	2.15176	2.15176	2.15176	2.15176	2.16777	2.15176	2.15176	2.15176	2.15176	2.15176
CfaAffx.29289.1.S1_at	APBA3	amyloid beta (A4) precursor protein-binding, family A, member 3	0.929019	1	0.352482	0.754522	0.607542	1	1.00695	1.07102	-1.0498	2.24477	2.24477	2.24477	2.24477	2.24477	2.24477	2.24477	2.24477	2.24477	2.24477	2.9999	2.24477	2.24477	2.24477	2.6094	2.24477	2.24477	2.24477	2.8567	2.60434	2.24477	2.24477	2.24477	2.22323	2.24477	2.24477
CfaAffx.29349.1.S1_at	MMP23B	matrix metallopeptidase 23B	0.233563	0.919865	0.080502	0.400533	0.151725	0.689296	-1.50201	-1.77063	-1.81846	4.85026	2.80354	3.11243	2.81352	2.80354	2.7152	2.80354	2.80354	4.4194	4.88713	6.47659	2.86995	3.27426	3.05519	3.19511	2.80354	2.80354	2.7152	3.05186	2.7152	3.139	2.80354	2.30893	2.15176	3.34463	2.75511
CfaAffx.29494.1.S1_at	MMP25	matrix metallopeptidase 25	1	1	1	1	0.919957	1	1	1	1.0001	2.15176	2.15176	2.15176	2.15176	2.15176	2.15176	2.15176	2.15176	2.15176	2.15176	2.15176	2.15176	2.15176	2.15176	2.15176	2.15176	2.15176	2.15176	2.15176	2.15176	2.15176	2.15176	2.15176	2.15176	2.15219	2.15176
CfaAffx.29504.1.S1_at	B3GALT6	UDP-Gal:betaGal beta 1,3-galactosyltransferase polypeptide 6	0.667104	1	0.986624	1	0.646334	1	-1.01891	-1.00069	-1.02454	2.33991	2.33991	2.33944	2.33991	2.34011	2.823	2.33991	2.33991	2.33991	2.33991	2.15176	2.46304	2.34691	2.37186	2.33991	2.33991	2.33991	2.33991	2.33991	2.33991	2.33991	2.33991	2.54288	2.33991	2.33944	2.33991
CfaAffx.29829.1.S1_at	ADAMTSL5	ADAMTS-like 5	0.061921	0.608985	1	1	1	1	-1.01014	1	1	2.22455	2.22455	2.22455	2.22455	2.22455	2.22455	2.22455	2.22455	2.22455	2.22455	2.22455	2.22455	2.15176	2.22455	2.22455	2.22455	2.22455	2.22455	2.22455	2.22455	2.22455	2.22455	2.22455	2.22455	2.22455	2.22455
CfaAffx.30111.1.S1_at	ITFG3	integrin alpha FG-GAP repeat containing 3	0.607163	1	0.341618	0.748789	0.840108	1	-1.03755	-1.06665	-1.01765	4.5822	4.72378	4.5822	4.5822	5.09392	4.5822	5.05647	4.5822	4.5822	4.40056	4.5822	4.8052	4.78689	4.5822	4.56091	4.62301	4.57914	4.5822	4.2696	4.92077	4.5822	4.5822	4.5822	4.89915	4.60936	4.45459
CfaAffx.30247.1.S1_s_at	ADAMTS13	ADAM metallopeptidase with thrombospondin type 1 motif, 13	0.280575	0.959314	0.234609	0.649377	0.348441	0.987635	-1.18706	-1.19475	-1.19475	2.91538	2.15774	2.15558	2.15176	2.15558	2.15558	2.17631	2.15558	2.15558	2.46443	4.17967	2.15558	2.15558	2.15718	2.15558	2.21517	2.154	2.17395	2.15501	2.15343	2.15558	2.15558	2.15558	2.15558	2.15558	2.154
CfaAffx.30252.1.S1_s_at	ADAMTSL2	ADAMTS-like 2	0.919858	1	0.960897	1	0.521964	0.987635	1.02132	-1.0097	-1.0097	3.32791	3.32791	3.32791	3.32791	3.32791	3.32791	3.32791	3.32791	3.32791	3.34409	4.03864	5.53588	3.32791	3.65463	3.3284	4.3757	3.32791	3.32791	3.32791	3.32791	4.71178	3.32791	3.32791	3.32791	3.32791	3.35388
CfaAffx.30402.1.S1_s_at	GALNS	galactosamine (N-acetyl)-6-sulfate sulfatase	0.457493	0.983731	0.703476	0.967999	0.264865	0.967592	-1.07904	-1.03711	-1.14974	5.66642	5.35813	5.62669	5.62185	6.29605	5.62503	5.84282	5.61403	6.16106	5.94466	5.56481	6.05789	5.73726	5.37702	5.8418	5.77796	5.6253	5.62185	5.44714	6.17476	5.62669	5.84524	5.65862	6.0606	5.42493	5.2554
CfaAffx.30498.1.S1_at	FNDC7	fibronectin type III domain containing 7	0.009286	0.368658	0.988831	1	0.943796	1	1.05101	-1.00023	-1.00151	2.17313	2.1528	2.1528	2.1528	2.1528	2.1528	2.1528	2.1528	2.1528	2.15864	2.1528	2.1528	2.40306	2.1528	2.27338	2.15176	2.1528	2.16283	2.1528	2.1528	2.15384	2.1528	2.1528	2.1528	2.1528	2.1528
CfaAffx.30592.1.S1_s_at	COL11A1	collagen, type XI, alpha 1	0.718523	1	0.329015	0.74532	0.020274	0.261473	1.09809	1.27158	2.17411	6.21112	6.43021	6.48158	6.36947	5.29166	5.31126	6.35107	5.45099	5.81504	5.65193	5.26346	5.70869	6.26049	5.17415	5.81504	5.28836	7.44377	5.74174	5.32151	7.54644	7.11193	5.71134	5.81504	6.9135	7.68313	6.34877
CfaAffx.30619.1.S1_at	EXTL2	exostosin-like glycosyltransferase 2	0.329784	0.978113	0.408909	0.771319	0.420021	0.987635	-1.1425	-1.1115	-1.1425	2.15211	2.15176	2.15176	2.15176	2.15176	3.89295	2.15176	2.15176	2.15694	2.15176	2.15176	2.71134	2.15176	2.15176	2.15176	2.15176	2.15176	2.38983	2.15176	2.15176	2.15176	2.15176	2.15176	2.15176	2.15176	2.15176
CfaAffx.30670.1.S1_at	ADAMTS18	ADAM metallopeptidase with thrombospondin type 1 motif, 18	0.541123	1	0.761616	1	0.405972	0.987635	1.14751	-1.06604	-1.06604	4.75842	5.25383	4.7183	4.90045	4.01091	4.77269	4.62939	4.77269	5.62873	4.81811	4.77269	5.22567	4.90254	5.78632	5.03409	4.77269	4.77269	4.23478	6.26643	3.98807	4.86294	4.77269	4.45244	4.75842	3.32653	5.49495
CfaAffx.30675.1.S1_at	LOC102154527	metalloproteinase inhibitor 1-like	0.455906	0.983731	0.427721	0.771319	0.537843	0.987635	-1.00307	-1.00307	-1.00307	2.15176	2.15176	2.15176	2.15176	2.15176	2.15176	2.15176	2.20491	2.15176	2.15176	2.15176	2.15176	2.15176	2.15176	2.15176	2.15176	2.15176	2.15176	2.15176	2.15176	2.15176	2.15176	2.15176	2.15176	2.15176	2.15176
CfaAffx.30728.1.S1_at	CHST6	carbohydrate (N-acetylglucosamine 6-O) sulfotransferase 6	0.13058	0.724046	0.11538	0.452043	0.206001	0.839532	-1.04896	-1.04798	-1.04928	2.1543	2.1543	2.1543	2.19932	2.21524	2.1543	2.28425	2.1543	2.38258	2.52288	2.1543	2.1543	2.1543	2.1543	2.1543	2.1543	2.15652	2.1543	2.1543	2.1543	2.1543	2.16245	2.15691	2.1543	2.1543	2.1543
CfaAffx.30838.1.S1_at	ST3GAL2	ST3 beta-galactoside alpha-2,3-sialyltransferase 2	0.78702	1	0.092466	0.427974	0.525037	0.987635	1.03358	1.22067	1.09919	6.03484	6.03484	6.1492	5.43752	5.56621	6.10053	5.83467	5.79306	6.24693	6.35831	5.99463	6.37739	5.66118	5.75872	6.51962	6.30462	5.96415	6.81962	6.22668	5.75286	6.25115	6.03484	6.60497	5.94443	6.49361	5.95332
CfaAffx.30901.1.S1_s_at	TGFBR3	transforming growth factor, beta receptor III	0.685962	1	0.636396	0.923715	0.345883	0.987635	1.08	1.08825	1.24528	6.58757	6.30626	6.16605	6.85192	7.09129	7.10895	7.04102	7.19892	7.15657	7.1582	7.61148	6.99792	7.2023	7.72171	7.55491	6.93191	5.84269	7.48485	7.0965	6.15172	7.45988	6.62818	7.54903	7.0051	7.13446	7.62889
CfaAffx.30912.1.S1_at	CHST4	carbohydrate (N-acetylglucosamine 6-O) sulfotransferase 4	0.320237	0.978113	0.29069	0.705836	0.410754	0.987635	-1.00382	-1.00382	-1.00382	2.15176	2.15176	2.15176	2.15176	2.15176	2.15176	2.15176	2.17073	2.19883	2.15176	2.15176	2.15176	2.15176	2.15176	2.15176	2.15176	2.15176	2.15176	2.15176	2.15176	2.15176	2.15176	2.15176	2.15176	2.15176	2.15176
CfaAffx.30991.1.S1_at	HS2ST1	heparan sulfate 2-O-sulfotransferase 1	0.593175	1	0.123561	0.45967	0.762269	1	-1.05247	-1.15238	-1.03566	7.56905	7.17358	7.30063	7.71572	7.25321	7.51012	7.31747	7.25413	6.93167	7.31785	7.33834	7.33383	7.43015	7.17358	7.42276	7.24933	7.02844	7.14421	7.3511	6.39064	7.02844	7.51421	7.35151	7.55924	7.17011	7.1229
CfaAffx.31045.1.S1_at	COL24A1	collagen, type XXIV, alpha 1	0.635303	1	0.604509	0.904532	0.843944	1	-1.00735	-1.00754	-1.00369	2.15177	2.16404	2.15177	2.23101	2.15177	2.15177	2.15177	2.15653	2.15177	2.15177	2.32285	2.15177	2.15177	2.15177	2.15177	2.21033	2.15177	2.15177	2.15177	2.15177	2.22039	2.15176	2.15177	2.20268	2.15177	2.15177
CfaAffx.31074.1.S1_at	HAS3	hyaluronan synthase 3	0.580839	1	0.383397	0.771319	0.570431	1	-1.03554	1.05343	1.04449	3.12024	3.23424	3.68001	3.12499	3.12378	3.12499	3.12499	3.12499	3.12499	3.12378	3.30587	3.12499	3.12499	3.22406	3.12499	3.12378	3.12438	3.12499	3.12504	3.44277	3.65418	3.14751	3.12499	3.15598	3.49188	3.12499
CfaAffx.3157.1.S1_s_at	IL2RB	interleukin 2 receptor, beta	0.698152	1	0.365412	0.76474	0.480284	0.987635	1.01052	-1.02338	-1.02346	2.15176	2.15176	2.15176	2.15176	2.15176	2.15176	2.15176	2.15176	2.15176	2.15176	2.3163	2.38862	2.15176	2.15176	2.15176	2.15176	2.39449	2.15176	2.15176	2.15176	2.15176	2.15176	2.15238	2.15176	2.15176	2.15176
CfaAffx.3281.1.S1_s_at	ADAMTSL1	ADAMTS-like 1	0.322808	0.978113	0.634097	0.923715	0.99031	1	-1.0172	-1.00768	-1.00768	2.15176	2.15176	2.2105	2.36045	2.15176	2.15176	2.15176	2.15176	2.15176	2.15176	2.17953	2.15176	2.15176	2.15176	2.15176	2.15176	2.15176	2.15176	2.15186	2.15176	2.17564	2.15176	2.2092	2.15176	2.22447	2.15176
CfaAffx.3550.1.S1_s_at	HYAL4	hyaluronoglucosaminidase 4	0.360619	0.983731	0.514953	0.841415	0.451975	0.987635	-1.27558	-1.17596	-1.27392	2.17265	2.17265	2.17265	2.17265	5.6247	2.15325	2.82945	2.17265	2.15325	2.16347	2.17265	2.30475	2.17265	2.17265	2.17265	2.15176	2.18482	2.79988	2.18184	2.20135	2.20095	2.17265	2.17265	2.17265	2.17307	2.17265
CfaAffx.3552.1.S1_at	LOC609321	hyaluronidase-1-like	0.763452	1	0.10117	0.428922	0.999931	1	1.0206	1.11345	-1.00001	2.15176	2.15176	2.15176	2.15176	2.15176	2.15176	2.15188	2.15176	2.15176	2.15176	2.15176	2.15176	2.15176	2.15176	2.15176	2.15176	2.29887	2.15176	2.15176	2.15176	3.08202	2.15176	2.15176	2.15176	2.15176	2.15176
CfaAffx.360.1.S1_s_at	ADAMDEC1	ADAM-like, decysin 1	0.056875	0.608985	0.070895	0.385878	0.986204	1	1.02684	1.02378	1.02378	2.15629	2.15629	2.15629	2.15629	2.15629	2.15629	2.15629	2.15629	2.15629	2.15629	2.15629	2.16113	2.29876	2.15629	2.15176	2.21143	2.15629	2.2101	2.15629	2.28367	2.18092	2.15629	2.15629	2.15629	2.15629	2.15629
CfaAffx.3670.1.S1_at	B4GALT1	UDP-Gal:betaGlcNAc beta 1,4- galactosyltransferase, polypeptide 1	0.955561	1	0.068477	0.380378	0.954452	1	1.0031	1.10397	-1.00386	2.15176	2.15176	2.15176	2.15176	2.2164	2.15383	2.15176	2.15176	2.15176	2.15176	2.15176	2.15176	2.15176	2.19547	2.15176	2.15176	2.1582	2.15176	2.15176	2.93568	2.15176	2.25738	2.15176	2.15176	2.15176	2.15176
CfaAffx.3760.1.S1_s_at	APBA1	amyloid beta (A4) precursor protein-binding, family A, member 1	0.304289	0.978113	0.667896	0.943664	0.359778	0.987635	-1.01616	-1.00625	-1.01744	2.15878	2.17517	2.15878	2.15878	2.15878	2.15878	2.15878	2.15878	2.33088	2.18248	2.15878	2.24596	2.16347	2.15878	2.15878	2.16316	2.15878	2.15878	2.15878	2.15878	2.15878	2.25455	2.15878	2.15878	2.15878	2.15878
CfaAffx.3818.1.S1_at	CHST11	carbohydrate (chondroitin 4) sulfotransferase 11	0.764129	1	0.072756	0.392317	0.908015	1	1.03761	1.23984	-1.01737	2.2765	2.22646	2.2765	2.40027	2.2898	2.2765	2.48604	2.25945	2.22646	2.2765	2.2765	2.34522	2.59722	2.29705	2.2912	2.2765	2.31112	2.28293	2.52834	3.98193	2.28672	2.2765	2.31262	2.28979	2.2632	2.2765
CfaAffx.4080.1.S1_at	TGFBRAP1	transforming growth factor, beta receptor associated protein 1	0.090662	0.667286	0.986098	1	1	1	1.00281	1.00003	1	2.15176	2.15176	2.15176	2.15176	2.15176	2.15176	2.15176	2.15176	2.15176	2.15176	2.15176	2.15176	2.15176	2.15176	2.15234	2.17138	2.15176	2.15176	2.15198	2.15176	2.15176	2.15176	2.15176	2.15176	2.15176	2.15176
CfaAffx.4206.1.S1_at	TRAM2	translocation associated membrane protein 2	0.536328	1	0.534974	0.849049	0.426384	0.987635	-1.01669	-1.01573	-1.02624	2.15176	2.1553	2.15176	2.15176	2.15176	2.15176	2.15176	2.15176	2.26918	2.47919	2.15176	2.15176	2.15176	2.15176	2.15176	2.15176	2.21915	2.24087	2.15176	2.15176	2.15176	2.15176	2.15176	2.15176	2.15176	2.15176
CfaAffx.4232.1.S1_at	CHST10	carbohydrate sulfotransferase 10	0.122199	0.69683	0	0.008148	0.92881	1	-1.33912	-2.18278	-1.02012	8.72294	8.78285	8.79283	9.13097	7.95049	8.76192	9.07501	8.42821	8.49643	8.35583	7.61234	7.79413	8.47209	7.34128	8.1764	7.76795	8.59585	7.00615	6.69255	7.89848	6.97021	7.7676	7.85996	8.36547	8.90532	8.11898
CfaAffx.4324.1.S1_at	ECM2	extracellular matrix protein 2, female organ and adipocyte specific	0.186398	0.845593	0.002096	0.053115	0.317963	0.987635	-1.53988	-2.81312	-1.48038	7.96724	8.58923	8.54134	7.83042	8.18872	8.16984	8.33859	8.03973	6.2043	6.97702	6.26175	6.41775	6.70247	6.56121	7.79648	6.86367	7.09787	7.30138	4.67317	6.64154	5.33783	7.43065	5.42538	7.13628	7.16511	6.88218
CfaAffx.4380.1.S1_at	COL21A1	collagen, type XXI, alpha 1	0.985579	1	0.842007	1	0.412949	0.987635	-1.00917	1.09921	-1.65733	3.83287	6.4852	6.07557	6.1025	4.4517	6.79174	4.98451	7.58365	3.42494	6.39081	4.85286	5.01419	7.12948	7.79979	3.83102	3.73875	4.93117	5.94184	6.09708	5.35833	3.5631	6.28755	6.56621	5.64681	3.2655	5.39874
CfaAffx.4655.1.S1_at	ITGB8	integrin, beta 8	0.851874	1	0.877751	1	0.51276	0.987635	-1.03572	-1.02753	1.16166	4.22178	5.80335	4.44181	5.14615	4.37797	4.61901	4.64943	4.37797	4.34742	4.22178	4.37797	4.22178	4.37797	4.22178	4.45457	4.11221	5.41632	4.22178	4.37797	5.52811	4.28437	4.37797	4.37797	5.59425	4.37797	4.37797
CfaAffx.4658.1.S1_s_at	COL15A1	collagen, type XV, alpha 1	0.672334	1	0.028542	0.251605	0	0.105746	1.03857	1.21425	1.53353	3.5279	3.68395	3.68395	3.68395	3.68395	3.40265	3.57873	3.82591	3.61882	3.68395	3.68395	3.68395	3.68395	4.1455	3.30131	3.68395	3.68395	3.90793	3.85785	3.77685	3.93018	4.39444	3.68395	4.56041	4.54162	3.68395
CfaAffx.4720.1.S1_s_at	COL19A1	collagen, type XIX, alpha 1	0.444921	0.983731	0.416485	0.771319	0.576147	1	-1.01107	-1.01107	-1.00979	2.15176	2.15176	2.15176	2.15176	2.15176	2.15275	2.15176	2.15176	2.15176	2.15176	2.34144	2.15176	2.15176	2.15176	2.15176	2.15176	2.15176	2.15176	2.15176	2.15176	2.15176	2.15176	2.15176	2.15176	2.15176	2.15725
CfaAffx.4740.1.S1_s_at	COL9A1	collagen, type IX, alpha 1	0.142662	0.751292	0.371155	0.770963	0.088565	0.528131	1.25622	1.13736	1.38286	5.6057	5.90793	5.6057	5.91041	5.25126	5.6057	5.6057	5.53053	5.6057	5.56336	4.29412	5.27135	6.2066	5.41306	5.6057	5.6057	6.2133	5.52955	5.11138	5.81579	5.60879	6.32164	5.6057	5.77436	6.46228	5.6057
CfaAffx.5140.1.S1_s_at	HAS1	hyaluronan synthase 1	1	1	1	1	1	1	1	1	1	2.15176	2.15176	2.15176	2.15176	2.15176	2.15176	2.15176	2.15176	2.15176	2.15176	2.15176	2.15176	2.15176	2.15176	2.15176	2.15176	2.15176	2.15176	2.15176	2.15176	2.15176	2.15176	2.15176	2.15176	2.15176	2.15176
CfaAffx.5360.1.S1_at	ADAMTS3	ADAM metallopeptidase with thrombospondin type 1 motif, 3	0.54378	1	0.489566	0.825444	0.589257	1	1.00907	-1.00971	-1.00971	2.15176	2.15176	2.15176	2.15176	2.15176	2.15176	2.15176	2.32017	2.15176	2.15176	2.15176	2.15176	2.15176	2.15176	2.17602	2.15176	2.26278	2.15176	2.15176	2.15176	2.15176	2.15176	2.15231	2.15176	2.15176	2.15176
CfaAffx.5431.1.S1_at	COL9A2	collagen, type IX, alpha 2	0.619451	1	0.776643	1	0.060195	0.420844	1.0482	-1.02553	1.25151	2.87786	2.95533	2.96902	2.67524	2.68314	2.88332	2.68841	2.67524	2.67524	2.54711	2.67424	2.23567	3.19887	2.67424	2.67424	2.67524	2.67524	2.67524	2.67424	2.67524	2.67524	2.67524	2.67645	2.67524	3.75548	2.67524
CfaAffx.5578.1.S1_s_at	B3GNT2	UDP-GlcNAc:betaGal beta-1,3-N-acetylglucosaminyltransferase 2	0.947247	1	0.768799	1	0.422944	0.987635	-1.0107	1.04547	1.17057	3.11315	3.37548	3.21101	4.54017	3.48075	3.34348	3.79339	3.68499	3.34348	3.30842	3.14415	3.34348	3.42446	3.84802	3.33125	3.34348	3.34348	3.34348	3.34348	4.70802	3.30842	3.21101	3.31148	4.35105	3.44264	3.30842
CfaAffx.5778.1.S1_at	LOC102154302	collagen alpha-1(I) chain-like	1	1	0.01763	0.201842	1	1	1	1.1799	1	2.15176	2.15176	2.15176	2.15176	2.15176	2.15176	2.15176	2.15176	2.15176	2.15176	2.15176	2.15176	2.15176	2.15176	2.15176	2.15176	2.15176	2.15176	3.08659	2.15176	2.15176	2.64893	2.15176	2.15176	2.15176	2.15176
CfaAffx.5824.1.S1_at	COLEC11	collectin sub-family member 11	0.447687	0.983731	0.419312	0.771319	0.530383	0.987635	-1.00907	-1.00907	-1.00907	2.15176	2.15176	2.15176	2.15176	2.15176	2.15176	2.15176	2.15176	2.15176	2.15176	2.30816	2.15176	2.15176	2.15176	2.15176	2.15176	2.15176	2.15176	2.15176	2.15176	2.15176	2.15176	2.15176	2.15176	2.15176	2.15176
CfaAffx.6006.1.S1_at	ADAM17	ADAM metallopeptidase domain 17	0.191677	0.845593	0.753447	1	0.957936	1	-1.06011	-1.01304	-1.01304	3.06332	3.11843	3.35745	3.11843	2.95093	3.11843	3.43158	3.11843	3.11843	3.11843	3.11843	3.11843	3.11861	3.11843	3.18571	2.7466	3.13905	3.11843	3.1711	3.11843	3.11843	3.11843	3.11843	3.18868	3.11843	3.11843
CfaAffx.6082.1.S1_s_at	FUT9	fucosyltransferase 9 (alpha (1,3) fucosyltransferase)	1	1	1	1	1	1	1	1	1	2.15176	2.15176	2.15176	2.15176	2.15176	2.15176	2.15176	2.15176	2.15176	2.15176	2.15176	2.15176	2.15176	2.15176	2.15176	2.15176	2.15176	2.15176	2.15176	2.15176	2.15176	2.15176	2.15176	2.15176	2.15176	2.15176
CfaAffx.6119.1.S1_s_at	TNC	tenascin C	0.349081	0.979602	0.317185	0.743461	0.098882	0.577153	-1.45011	-1.45273	2.25092	8.92353	7.77099	7.88387	7.52474	7.40595	7.2896	8.29721	7.90644	9.09436	8.97246	5.10473	7.85679	7.66693	6.31755	7.01371	8.63432	6.86613	5.5891	5.6445	7.73012	7.92239	8.92763	7.96902	9.18401	8.76845	9.06677
CfaAffx.6209.1.S1_at	PTPRZ1	protein tyrosine phosphatase, receptor-type, Z polypeptide 1	0.055328	0.608985	0	0.00642	0.303864	0.987635	-1.27285	-1.71502	-1.16452	11.5846	11.1868	11.2222	11.2277	10.5589	10.8975	11.5738	10.9232	11.603	11.6051	11.2561	11.5429	11.1004	10.9302	10.7704	11.1188	10.6657	10.9084	9.97691	10.568	10.6444	10.4772	10.3466	11.1892	10.5233	11.4237
CfaAffx.6221.1.S1_at	COL8A2	collagen, type VIII, alpha 2	0.980367	1	0.244638	0.662236	0.372069	0.987635	1.00057	1.02591	1.02549	2.15176	2.15176	2.15176	2.15176	2.15176	2.15176	2.15176	2.15176	2.15176	2.15176	2.18287	2.23347	2.15176	2.15176	2.20286	2.15176	2.15176	2.15176	2.15176	2.15176	2.15176	2.15176	2.42955	2.15176	2.2889	2.15176
CfaAffx.6616.1.S1_at	LAMB4	laminin, beta 4	0.526086	1	0.808385	1	0.850957	1	1.00062	-1.00022	-1.00022	2.15176	2.15176	2.15176	2.15176	2.15176	2.15176	2.15176	2.15176	2.15176	2.15561	2.15176	2.15176	2.15176	2.15784	2.15176	2.15176	2.15176	2.15176	2.15176	2.15176	2.15176	2.15176	2.15176	2.15176	2.15176	2.15176
CfaAffx.6707.1.S1_at	ITGB1	integrin, beta 1 (fibronectin receptor, beta polypeptide, antigen CD29 includes MDF2, MSK12)	0.902149	1	0.581312	0.894581	0.166651	0.738545	-1.04649	1.2118	-1.88428	4.90181	5.55301	5.27879	6.06197	3.07831	5.66271	3.17704	3.29435	5.16491	4.57335	5.96297	5.56492	5.79713	4.36629	5.43843	3.56224	4.78898	6.57988	4.40996	4.08058	4.22821	5.54324	5.95811	4.26016	3.41647	4.14988
CfaAffx.6748.1.S1_at	CHST13	carbohydrate (chondroitin 4) sulfotransferase 13	1	1	1	1	1	1	1	1	1	2.15176	2.15176	2.15176	2.15176	2.15176	2.15176	2.15176	2.15176	2.15176	2.15176	2.15176	2.15176	2.15176	2.15176	2.15176	2.15176	2.15176	2.15176	2.15176	2.15176	2.15176	2.15176	2.15176	2.15176	2.15176	2.15176
CfaAffx.6792.1.S1_at	FGF21	fibroblast growth factor 21	1	1	0.149022	0.513316	1	1	1	1.00228	1	2.15176	2.15176	2.15176	2.15176	2.15176	2.15176	2.15176	2.15176	2.15176	2.15176	2.15176	2.15176	2.15176	2.15176	2.15176	2.15176	2.15176	2.15176	2.17148	2.15176	2.15176	2.15176	2.15176	2.15176	2.15176	2.15176
CfaAffx.6794.1.S1_at	FUT1	fucosyltransferase 1 (galactoside 2-alpha-L-fucosyltransferase, H blood group)	0.796019	1	0.35046	0.754522	0.59754	1	1.00626	-1.02161	-1.01562	2.2027	2.2027	2.2027	2.2027	2.2027	2.2027	2.2027	2.2027	2.47106	2.2027	2.2027	2.2027	2.2027	2.2027	2.37672	2.2027	2.18553	2.2027	2.15182	2.2027	2.2027	2.2027	2.2027	2.2027	2.2027	2.2027
CfaAffx.6812.1.S1_at	LOC484398	galactoside 2-alpha-L-fucosyltransferase 2-like	1	1	1	1	1	1	1	1	1	2.15176	2.15176	2.15176	2.15176	2.15176	2.15176	2.15176	2.15176	2.15176	2.15176	2.15176	2.15176	2.15176	2.15176	2.15176	2.15176	2.15176	2.15176	2.15176	2.15176	2.15176	2.15176	2.15176	2.15176	2.15176	2.15176
CfaAffx.6992.1.S1_at	HS3ST5	heparan sulfate (glucosamine) 3-O-sulfotransferase 5	0.735698	1	0.018011	0.201842	0.827321	1	-1.08158	-1.73336	1.06334	7.12667	6.08502	6.8664	7.11736	5.93094	5.99282	6.71225	6.57476	6.59509	7.20702	6.16008	7.62541	6.32489	6.66113	6.24118	6.88484	6.65299	6.5786	5.721	4.56412	5.91422	5.6834	6.77413	5.75024	7.77286	6.74115
CfaAffx.7009.1.S1_at	COL10A1	collagen, type X, alpha 1	0.420514	0.983731	0.760407	1	0.075946	0.473833	1.15514	-1.05228	-1.48671	6.69035	6.72432	6.94124	6.31637	6.88429	6.20519	6.74476	6.77897	5.8973	7.238	7.58098	6.90676	6.76319	7.27992	6.80289	7.30116	6.60506	7.18154	7.58209	6.74476	6.21589	6.57771	5.71114	6.04881	5.90985	6.55211
CfaAffx.717.1.S1_at	COL8A1	collagen, type VIII, alpha 1	0.050072	0.608985	0.029676	0.25164	0.886122	1	-2.3795	-2.49211	-1.07631	4.3026	4.39053	4.84392	4.20735	8.49841	3.70142	6.53121	3.84206	4.25033	3.76839	3.76839	3.37401	3.05775	3.63176	3.45257	2.9573	3.76343	2.99465	3.76839	3.76839	2.15176	2.94445	4.20748	3.76839	5.63408	4.14892
CfaAffx.7254.1.S1_at	HS6ST1	heparan sulfate 6-O-sulfotransferase 1	0.19044	0.845593	0.121596	0.459496	0.226451	0.885718	-1.09863	-1.11104	-1.11079	2.7384	2.53321	2.22722	2.22722	3.03511	2.16371	2.22756	2.22722	2.22722	2.22722	2.22722	2.29376	2.22722	2.22722	2.22722	2.22722	2.22722	2.19456	2.22722	2.16263	2.22722	2.22722	2.22722	2.17956	2.22722	2.22722
CfaAffx.7409.1.S1_s_at	APBB1IP	amyloid beta (A4) precursor protein-binding, family B, member 1 interacting protein	0.581971	1	0.123258	0.45967	0.008358	0.22091	1.10811	1.31844	1.90486	3.59024	3.84649	3.57491	3.90918	2.70728	3.65231	4.23624	3.0107	3.57491	4.13206	3.42559	2.65499	3.8268	3.52642	3.5831	3.52298	3.91239	4.1939	3.70036	4.3437	4.36322	3.59024	3.35899	4.30781	5.43263	3.62733
CfaAffx.7943.1.S1_s_at	ITGA8	integrin, alpha 8	0.449292	0.983731	0.419116	0.771319	0.646327	1	-1.0236	-1.0237	-1.01723	2.15176	2.15176	2.15176	2.15176	2.15176	2.15176	2.55724	2.15176	2.15176	2.15176	2.15176	2.15176	2.15176	2.15176	2.15243	2.15176	2.15176	2.15176	2.15176	2.15176	2.15176	2.15176	2.15176	2.17917	2.15176	2.15176
CfaAffx.8185.1.S1_at	ITGA9	integrin, alpha 9	0.824831	1	0.167973	0.541533	0.85515	1	-1.00373	1.02251	-1.00373	2.15176	2.2124	2.15176	2.15176	2.15559	2.15176	2.15176	2.15176	2.15176	2.15176	2.15176	2.15176	2.15176	2.15176	2.15176	2.15176	2.15176	2.15176	2.15176	2.37667	2.15176	2.15176	2.15176	2.15176	2.15176	2.15176
CfaAffx.8208.1.S1_at	B4GALT2	UDP-Gal:betaGlcNAc beta 1,4- galactosyltransferase, polypeptide 2	0.704464	1	0.003357	0.07314	0.308879	0.987635	-1.05235	-1.50562	-1.18257	5.31915	5.49109	5.20662	5.68871	5.3918	4.95771	5.44351	5.16399	5.71378	5.14948	5.00822	5.49979	5.12912	4.65131	5.76288	5.60543	5.16399	4.88815	4.59802	4.4502	4.67831	4.14758	5.71248	5.17986	4.91451	5.18832
CfaAffx.8265.1.S1_at	ST3GAL3	ST3 beta-galactoside alpha-2,3-sialyltransferase 3	0.828665	1	0.498342	0.829988	0.478093	0.987635	-1.03994	-1.12258	-1.16938	6.38109	6.25744	5.80459	6.26053	6.56331	6.52961	6.3648	6.58866	5.93907	7.11905	6.48816	7.55423	6.26199	6.59645	6.68786	6.92476	5.68419	6.66024	6.42924	5.29556	6.60587	6.1826	6.75084	5.78506	6.28285	6.7175
CfaAffx.8411.1.S1_at	B3GNT8	UDP-GlcNAc:betaGal beta-1,3-N-acetylglucosaminyltransferase 8	1	1	1	1	1	1	1	1	1	2.15176	2.15176	2.15176	2.15176	2.15176	2.15176	2.15176	2.15176	2.15176	2.15176	2.15176	2.15176	2.15176	2.15176	2.15176	2.15176	2.15176	2.15176	2.15176	2.15176	2.15176	2.15176	2.15176	2.15176	2.15176	2.15176
CfaAffx.8421.1.S1_at	TIMP4	TIMP metallopeptidase inhibitor 4	0.575917	1	0.312537	0.734689	0.044461	0.361056	1.06928	-1.12134	-1.35618	3.8996	3.18841	3.18841	3.79324	3.19455	3.15763	3.18935	3.89082	3.19576	3.18841	3.18841	3.18841	3.02821	3.18841	3.57049	4.04662	3.42574	3.01844	3.18841	3.34739	3.18841	3.66496	2.73253	2.93158	2.6271	3.18841
CfaAffx.8655.1.S1_at	FNDC4	fibronectin type III domain containing 4	0.741251	1	0.099472	0.428922	0.138656	0.66182	-1.06131	-1.33284	-1.39292	9.21514	8.8706	8.81423	9.06266	8.90132	9.29615	8.97699	8.83777	9.23659	9.71827	9.05691	9.84944	8.87277	9.38173	9.62057	9.47615	7.98459	9.53981	8.73698	8.39103	8.12709	8.84097	8.79514	8.56151	8.01383	9.44933
CfaAffx.8732.1.S1_at	B3GNT6	UDP-GlcNAc:betaGal beta-1,3-N-acetylglucosaminyltransferase 6 (core 3 synthase)	0.44767	0.983731	0.419295	0.771319	0.530368	0.987635	-1.00914	-1.00914	-1.00914	2.15176	2.15176	2.15176	2.15176	2.15176	2.30935	2.15176	2.15176	2.15176	2.15176	2.15176	2.15176	2.15176	2.15176	2.15176	2.15176	2.15176	2.15176	2.15176	2.15176	2.15176	2.15176	2.15176	2.15176	2.15176	2.15176
CfaAffx.892.1.S1_at	LOC102152155	collagen alpha-1(III) chain-like	0.012592	0.382418	0.046995	0.315346	0.460908	0.987635	-1.28856	-1.2027	-1.08877	7.27572	7.68863	7.57701	7.43881	7.5678	7.19379	7.25862	7.08997	7.76376	7.25862	7.43097	7.12501	6.73729	6.78774	7.3591	6.96749	7.26488	7.2162	6.67391	6.81696	7.28561	7.25862	7.48542	7.29091	7.48032	7.02787
CfaAffx.8950.1.S1_at	CSGALNACT1	chondroitin sulfate N-acetylgalactosaminyltransferase 1	0.728055	1	0.137161	0.494388	0.756622	1	1.06559	-1.29856	-1.07105	5.91342	4.78692	3.68122	5.36834	4.19715	4.78692	5.40997	4.95131	4.78692	4.66393	5.32124	4.78692	5.64131	4.7258	5.2589	4.24732	5.02418	4.73876	4.49947	4.33749	4.07794	4.62507	4.78692	4.78692	4.54552	5.03404
CfaAffx.9222.1.S1_at	HS6ST3	heparan sulfate 6-O-sulfotransferase 3	0.116561	0.695614	0.353537	0.754522	0.989104	1	1.03227	1.01746	-1.00033	2.15176	2.15176	2.15176	2.15176	2.15176	2.15176	2.15176	2.1574	2.15176	2.15176	2.15176	2.15176	2.15176	2.15176	2.15176	2.15176	2.38318	2.15176	2.15176	2.15176	2.15176	2.30444	2.15176	2.15176	2.15176	2.15176
CfaAffx.9248.1.S1_at	P4HA3	prolyl 4-hydroxylase, alpha polypeptide III	0.253929	0.937219	0.144905	0.506544	0.520731	0.987635	-1.52323	-1.66514	-1.32893	6.62009	5.88899	6.42939	4.52637	3.19248	6.79645	5.96203	5.02696	4.98172	4.26297	3.04322	4.69	4.34789	5.0409	4.53054	4.64794	3.98902	3.58637	3.93853	4.64666	4.70926	4.7324	4.68326	3.55034	5.47113	5.1029
CfaAffx.9596.1.S1_at	LOC475575	disintegrin and metalloproteinase domain-containing protein 18-like	0.209338	0.893702	0.079054	0.400135	0.83542	1	1.03115	1.04187	1.04187	2.60922	2.60922	2.60922	2.60922	2.60922	2.60922	2.60922	2.72281	2.39206	2.60922	2.60885	2.60922	2.60922	2.60922	2.60922	2.64618	2.75022	2.74645	2.60922	2.66544	2.71885	2.60922	2.60922	2.60922	2.60942	2.60922
CfaAffx.9620.1.S1_s_at	ADAM18	ADAM metallopeptidase domain 18	0.656609	1	0.909989	1	0.713702	1	-1.00047	-1.00011	-1.00011	2.15988	2.15176	2.15176	2.15176	2.15176	2.15176	2.15176	2.15176	2.15176	2.15176	2.15176	2.15176	2.15176	2.15176	2.15176	2.15176	2.15176	2.15176	2.15176	2.15176	2.15176	2.15176	2.15485	2.15176	2.15176	2.15176
CfaAffx.9667.1.S1_s_at	ADAM2	ADAM metallopeptidase domain 2	0.149533	0.771161	1	1	1	1	1.00185	1	1	2.15176	2.15176	2.15176	2.15176	2.15176	2.15176	2.15176	2.15176	2.15176	2.15176	2.15176	2.15176	2.15176	2.16506	2.15176	2.15176	2.15176	2.15176	2.15176	2.15176	2.15176	2.15176	2.15176	2.15176	2.15176	2.15176
CfaAffx.9698.1.S1_s_at	LOC607729	disintegrin and metalloproteinase domain-containing protein 18-like	0.338889	0.979602	0.764081	1	0.481139	0.987635	-1.03369	1.00972	1.00972	2.15176	2.15176	2.15176	2.30141	2.15444	2.1902	2.15176	2.15176	2.34914	2.15176	2.15176	2.35284	2.15176	2.15176	2.15825	2.15176	2.15176	2.52416	2.15176	2.15774	2.15176	2.15176	2.15176	2.15176	2.17157	2.15176
CfaAffx.9708.1.S1_s_at	APBB3	amyloid beta (A4) precursor protein-binding, family B, member 3	0.213046	0.893702	0.032088	0.260236	0.029493	0.297375	-1.16454	-1.29064	-1.39809	8.40311	8.21191	8.02594	7.93701	7.9332	7.94868	7.95503	7.66973	8.28314	8.54658	7.95385	8.80462	7.397	7.94628	7.95973	8.55568	7.73948	7.70436	8.15197	7.30037	7.77626	7.95171	7.74319	7.51107	7.56204	7.89473
CfaAffx.9709.1.S1_at	LOC482849	disintegrin and metalloproteinase domain-containing protein 5-like	1	1	1	1	1	1	1	1	1	2.15176	2.15176	2.15176	2.15176	2.15176	2.15176	2.15176	2.15176	2.15176	2.15176	2.15176	2.15176	2.15176	2.15176	2.15176	2.15176	2.15176	2.15176	2.15176	2.15176	2.15176	2.15176	2.15176	2.15176	2.15176	2.15176
CfaAffx.9848.1.S1_s_at	ITGBL1	integrin, beta-like 1 (with EGF-like repeat domains)	0.824996	1	0.808547	1	0.678249	1	-1.05696	-1.05869	-1.13453	3.79559	3.79917	3.79559	3.67058	4.62006	3.79993	5.2057	4.42627	3.535	3.79917	3.79559	3.79917	3.86799	4.51769	3.81217	3.71377	3.7062	4.11371	5.33553	3.30086	3.87091	4.01728	2.88897	2.62594	5.24898	3.58927
CfaAffx.9972.1.S1_s_at	COLQ	collagen-like tail subunit (single strand of homotrimer) of asymmetric acetylcholinesterase	0.70469	1	0.438426	0.779745	0.587468	1	-1.02435	1.04755	-1.04273	2.17824	2.17291	2.16944	2.34499	2.17307	2.17291	2.16901	2.17291	2.17291	2.17291	2.1873	2.7127	2.17291	2.17291	2.21146	2.2626	2.17291	2.16944	2.17291	2.2681	2.84546	2.17291	2.17291	2.17291	2.17291	2.17291
